# Supplementary material for: Systematic Chromatin Accessibility Analysis Based on Different Immunological Subtypes of Clear Cell Renal Cell Carcinoma
Source: Front Oncol. 2021 Apr 16;11:575425. doi: 10.3389/fonc.2021.575425 (PMC8085385; doi:10.3389/fonc.2021.575425)
Supplement: Supplementary file 1 [file DataSheet_1.csv]

Supplementary Table 1
	ID	aDC	B cells	CD8 T cells	Cytotoxic cells	DC	Eosinophils	iDC	Macrophages	Mast cells	Neutrophils	NK CD56bright cells	NK CD56dim cells	NK cells	pDC	T cells	T helper cells	Tcm	Tem	TFH	Tgd	Th1 cells	Th17 cells	Th2 cells	TReg
	TCGA.B0.4846.01A.01R.1277.07	0.097325061	-0.132744438	0.244102319	0.122202666	-0.088996659	0.087015176	0.056120311	0.144984367	-0.104342268	0.098222288	0.043086661	0.020855716	0.151235291	0.271074282	0.14837259	0.242398267	0.115732166	0.163377553	0.019714785	-0.013107637	0.065575027	0.081123992	-0.052643999	-0.102539645
	TCGA.B0.4847.01A.01R.1277.07	0.128513768	-0.093758169	0.263434158	0.230218958	-0.096511092	0.047077437	0.032001307	0.079771706	-0.171439445	0.052885447	0.138500894	0.071548146	0.157755798	0.350244426	0.22623211	0.230552285	0.09809044	0.142518416	0.026302803	-0.066193005	0.04026524	0.09934114	-0.043780661	0.207404316
	TCGA.B4.5836.01A.11R.1672.07	0.114273236	-0.145792835	0.231845609	0.156553621	-0.04723443	0.078045459	0.094544019	0.166823061	-0.020088202	0.097509108	0.016757767	0.081963979	0.163985123	0.309288184	0.049898437	0.214010143	0.097447026	0.178329192	0.010282417	0.00419566	0.026566429	0.079901657	-0.028456147	-0.171873137
	TCGA.B0.5120.01A.01R.1420.07	-0.003416134	-0.166869817	0.226353404	0.083152204	0.005850029	0.05089586	0.084816275	0.178388374	-0.032215946	0.038885359	0.019665021	0.01441417	0.196652405	0.338619292	0.077188429	0.226751518	0.136853886	0.178052642	-0.012173928	0.010270241	0.065625686	0.13684683	-0.019752962	-0.189817575
	TCGA.DV.5574.01A.01R.1541.07	0.075070945	-0.104563541	0.246240795	0.199477125	-0.032166838	0.055139116	0.158287323	0.231240381	0.021119517	0.060134739	0.020451448	0.047132483	0.170563971	0.465184214	0.157413185	0.216088016	0.112547559	0.170918685	0.007378986	0.018811299	0.075338561	-0.044951828	-0.025495267	-0.264814594
	TCGA.BP.5178.01A.01R.1426.07	0.119697343	-0.073496399	0.215754015	0.170537199	-0.036342046	0.068326881	0.102245605	0.17472431	-0.118415969	0.116589706	0.033476323	0.050481165	0.147587746	0.384344819	0.116646825	0.167979371	0.091592829	0.121634512	0.012426049	-0.026933168	0.050933589	0.124040593	-0.054094577	0.173721235
	TCGA.B0.4698.01A.01R.1503.07	0.15493825	-0.16330453	0.25237172	0.196818209	-0.002115991	0.027410503	0.074713742	0.230870672	-0.186676022	0.053778374	0.090366927	0.068452918	0.112824579	0.065518064	0.201155633	0.25945788	0.081546613	0.169102377	-0.001050459	-0.033816619	0.14914569	-0.172019779	0.094472842	0.063550733
	TCGA.BP.4799.01A.01R.1305.07	0.113921466	-0.129413979	0.253103224	0.174852154	0.020814797	0.065913082	0.085069886	0.206708618	-0.061298058	0.026839059	0.040343095	0.054562305	0.13668637	0.422976034	0.171606488	0.21312906	0.101733896	0.164351977	0.028778946	0.019745104	0.106014482	-0.041199796	-0.001120768	-0.066770001
	TCGA.AK.3454.01A.02R.1277.07	0.090673289	-0.179279561	0.226153378	0.164548189	-0.031549948	0.039365353	0.110932503	0.144680759	-0.047110207	0.03233252	0.035023607	0.041482433	0.175181995	0.490342196	0.081888673	0.179800347	0.065384274	0.158226423	0.014312929	-0.060650189	0.050309936	0.076972916	0.01167414	-0.108262788
	TCGA.DV.5573.01A.01R.1541.07	0.06489806	-0.128947059	0.25531665	0.202746526	-0.057247463	0.051319683	0.100868415	0.170358741	-0.124364378	0.021526523	0.055639003	0.031504976	0.150583252	0.234291165	0.234191939	0.241183283	0.133143777	0.143216646	0.045745735	-0.045257907	0.110746214	0.030298504	-0.012631757	-0.24514129
	TCGA.BP.5201.01A.01R.1426.07	0.106010828	-0.138277552	0.244985246	0.198095311	-0.079055936	0.068304379	0.036696114	0.105956811	-0.117664023	0.068608358	0.094086215	0.07321968	0.1818728	0.359484917	0.20810936	0.220981015	0.097217081	0.15126184	0.032710052	-0.038742368	0.068236417	0.084250156	-0.050240296	0.053714081
	TCGA.B2.A4SR.01A.11R.A266.07	0.09623212	-0.149037972	0.257777531	0.092524118	0.022855571	0.064887256	0.108488437	0.163199755	-0.040811819	0.043904533	0.026260541	0.06010052	0.167510655	0.472397758	0.093883194	0.237809292	0.144649335	0.201391486	0.034951488	-0.001376595	0.052138003	0.091112563	-0.06429369	-0.120186002
	TCGA.BP.4986.01A.01R.1334.07	0.103799469	-0.121597646	0.220081241	0.056849076	-0.074481686	0.061520402	0.075941494	0.19895271	-0.110220845	0.025960324	0.01534948	0.039646871	0.165862975	0.393167998	0.075027876	0.212189692	0.159548576	0.189843437	-0.02727696	-0.016428583	0.052668011	0.047318565	-0.018351091	-0.127339931
	TCGA.CJ.5679.01A.11R.1541.07	0.076662341	-0.146633507	0.194649566	0.015287022	-0.084552126	0.061651403	0.053491194	0.14032937	-0.116650946	0.047804173	-0.019236538	0.006595997	0.15317564	0.351436747	-0.041750054	0.145926098	0.040926296	0.089558109	-0.026987512	-0.060947447	0.036822201	0.089816786	-0.011559019	-0.237927745
	TCGA.B0.4691.01A.01R.1277.07	0.000789995	-0.1140529	0.245676453	0.20931004	-0.079761169	0.04151131	0.040132039	0.118367838	-0.157292338	0.028475909	0.114167208	0.053647935	0.167298056	0.287111005	0.182007946	0.223637322	0.095671938	0.142610724	-0.01452167	0.009909189	0.060555549	0.003200418	-0.010973214	-0.01168475
	TCGA.BP.4164.01A.02R.1325.07	0.066332626	-0.160739079	0.21542111	0.024516739	-0.123747645	0.070370337	0.028160895	0.112468129	-0.108264067	0.079892553	0.036898696	0.002740131	0.176782689	0.289376416	-0.034510569	0.207209886	0.135955581	0.142347082	0.015485473	-0.048318155	-0.002327987	0.080638	-0.059184925	-0.216942888
	TCGA.B0.5096.01A.01R.1420.07	0.071802764	-0.129315088	0.204662559	0.025982693	-0.006636884	0.092600125	0.04795547	0.299426191	-0.063462684	0.02170126	0.057390499	0.037243623	0.140900937	0.207881245	0.017389307	0.23186893	0.109678896	0.157113225	-0.003711596	0.040420023	0.023795045	0.054282283	0.00882257	-0.137295815
	TCGA.CJ.4885.01A.01R.1305.07	0.054159001	-0.153179175	0.218787759	0.046715948	-0.06512247	0.069060567	0.075233302	0.108520966	-0.07054948	0.031329452	0.003002164	0.027292792	0.166996307	0.243650888	-0.002269593	0.199490911	0.103708119	0.131435182	-0.017266826	-0.031072802	0.029934534	0.035949423	-0.060384183	-0.246870156
	TCGA.B0.4712.01A.01R.1503.07	0.093438753	-0.122700965	0.217874005	0.160504111	0.039783721	0.035954125	0.058345733	0.221843199	-0.123165667	0.009021479	0.049775864	0.082013061	0.159920635	0.296589961	0.155356164	0.207323113	0.072655969	0.145109202	0.00883654	-0.007952845	0.064412346	-0.038934912	0.013354547	-0.058781447
	TCGA.A3.A6NL.01A.11R.A33J.07	0.102789589	-0.147380774	0.245865602	0.152181077	-0.012422795	0.051075575	0.098155757	0.135965346	-0.07497984	0.089371644	0.031410286	0.098404106	0.166776978	0.472815071	0.069698601	0.212692212	0.130754099	0.200610182	0.020132803	-0.010119277	0.037694176	0.105377426	-0.063391709	-0.25456063
	TCGA.BP.4766.01A.01R.1289.07	-0.071073379	-0.159579079	0.221819762	0.036998377	-0.052522197	0.06545722	0.085241351	0.14516437	-0.081397594	0.139134905	0.032673196	0.041505365	0.167774828	0.340050078	-0.037951727	0.190520598	0.113496558	0.17413057	-0.006827435	-0.020244722	-0.008711719	0.121819143	-0.065817223	-0.263443424
	TCGA.EU.5907.01A.11R.1672.07	0.110743975	-0.123803225	0.197658934	-0.03140521	-0.13297041	0.063028981	0.041651492	0.153590579	-0.129007286	0.075905342	0.006955756	-0.006595956	0.140216227	0.214319781	-0.045597216	0.181436937	0.104734248	0.128803973	-0.006050056	-0.027121054	-0.002788146	0.110065065	-0.019650862	-0.22511029
	TCGA.CJ.4881.01A.01R.1305.07	0.066670251	-0.134269477	0.221284422	0.145795766	-0.060081036	0.054527901	0.076650401	0.156090721	-0.084405709	0.067806231	0.060307937	0.049362587	0.133531952	0.351555979	0.113802326	0.197658146	0.090581131	0.152953158	-0.0058805	-0.033620331	0.049837209	0.019701704	-0.050597046	-0.031059974
	TCGA.BP.5168.01A.01R.1420.07	0.105510135	-0.155830786	0.234494361	0.085705451	-0.01339248	0.064577021	0.086527924	0.118929897	-0.044618753	0.063413022	0.048346934	0.05196108	0.191003729	0.417789436	0.068654605	0.194745284	0.093519875	0.172210535	0.008421082	0.003065049	0.024276182	0.130009692	-0.05044704	-0.142065101
	TCGA.B4.5844.01A.11R.1672.07	0.100101156	-0.182831813	0.230398055	0.076004334	-0.066564055	0.061822559	0.07969104	0.088753853	-0.016164543	0.108225459	0.014649885	0.084299585	0.177878363	0.432872302	-0.003545553	0.208114612	0.105872026	0.189151937	0.005894355	-0.00054032	0.032589628	0.077576941	-0.050630868	-0.270001192
	TCGA.B0.4714.01A.01R.1277.07	0.154525209	-0.128943671	0.259456368	0.269223319	-0.052564493	0.043174857	0.038120526	0.104435319	-0.140359203	0.056390317	0.054175075	0.130420024	0.16002326	0.450339812	0.179219616	0.223938733	0.12569739	0.176718768	0.009238982	-0.040482123	0.048625689	0.117428558	-0.052330901	-0.056933349
	TCGA.A3.3329.01A.01R.0864.07	0.113278237	-0.149983387	0.247411417	0.096514409	-0.050493775	0.068680157	0.072289593	0.143163057	-0.114908394	0.104395705	0.00142158	0.019464749	0.160539839	0.331048051	0.098433318	0.228444279	0.097496035	0.172534436	0.007118835	-0.033467158	0.043589532	0.098481938	-0.051411572	-0.032252295
	TCGA.CJ.5680.01A.11R.1541.07	0.013016255	-0.186541308	0.204650812	0.026295867	-0.055900474	0.076709882	0.077359734	0.129762393	-0.107435534	0.071424078	0.057595029	0.030244816	0.170765193	0.228568022	-0.049379285	0.18152755	0.103983708	0.158089322	-0.003432534	-0.022686302	-0.030547064	0.116480228	-0.073570575	-0.243650888
	TCGA.BP.4770.01A.01R.1503.07	0.002490865	-0.159785602	0.209703674	0.091410444	-0.101537503	0.062910321	0.112107656	0.254761289	-0.074171904	-0.006076596	0.017349334	0.016918545	0.126077269	0.216704424	0.03781105	0.185960607	0.008794173	0.18428277	0.005571923	-2.16E-05	0.111411979	-0.161417905	0.084719875	-0.161023012
	TCGA.B8.5550.01A.01R.1541.07	0.05178155	-0.14103617	0.213715716	0.046194173	-0.011538735	0.058468055	0.101201982	0.201585322	-0.047905124	0.100240563	0.016047906	0.047185456	0.159215299	0.366340765	0.049379196	0.192142944	0.108858827	0.146142678	0.018689823	-0.029065508	0.006082847	0.041274088	-0.007859157	-0.148563253
	TCGA.3Z.A93Z.01A.11R.A37O.07	0.032762209	-0.149285622	0.244416187	0.110106759	-0.022578689	0.050338475	0.092683896	0.08934639	-0.120543108	0.052731683	0.049122329	0.062325848	0.175894503	0.466853464	0.028164055	0.186087469	0.073203306	0.173606184	-0.002165328	-0.003120021	0.020109026	0.05714539	-0.039167768	-0.141111244
	TCGA.B0.5110.01A.01R.1420.07	0.028413996	-0.138917608	0.230214995	0.081609667	-0.036166348	0.066650916	0.102855238	0.149501202	-0.072213328	0.093562988	0.018070909	0.047641546	0.196032567	0.39996423	0.055028202	0.226730596	0.139917922	0.198822299	-0.001280295	0.010705173	0.065135958	0.106625801	-0.043623178	-0.156253726
	TCGA.CJ.4882.01A.02R.1426.07	0.15167921	-0.073435425	0.27334585	0.209659691	0.080461522	0.055317368	0.112551498	0.134124297	-0.005153091	0.039121062	0.09541461	0.094624026	0.173022075	0.415524025	0.237244511	0.225216327	0.109502498	0.19160881	0.032431558	-0.01116445	0.06875576	-0.030471786	0.004276535	0.2106832
	TCGA.BP.5009.01A.01R.1334.07	0.084052304	-0.139280974	0.244652542	0.132778697	-0.09956625	0.043331472	0.063971659	0.156421355	-0.091641973	0.026952837	0.064999556	0.015135282	0.184990746	0.412483606	0.165268133	0.221749317	0.115961123	0.164209913	0.005114921	-0.025654356	0.033232389	-0.02557862	-0.038531458	-0.131811136
	TCGA.CJ.4894.01A.01R.1305.07	0.120727627	-0.096684423	0.248800302	0.161547455	-0.055202553	0.075767268	0.034258293	0.125486705	-0.128677076	0.041568285	0.064211893	0.065276433	0.169849182	0.349052104	0.20159229	0.245921872	0.151685294	0.192369383	0.043484286	-0.010809788	0.047671921	0.119276876	-0.041521729	-0.158519137
	TCGA.CZ.5454.01A.01R.1503.07	0.112138928	-0.127301832	0.227552212	0.104626748	0.055260535	0.063502994	0.158812137	0.260851221	-0.063210971	0.097276916	0.022792661	0.030543338	0.148560681	0.418325981	0.08901753	0.210021936	0.113882862	0.135424104	-0.004908529	0.009663293	0.075555172	0.116138265	-0.054169611	-0.143317038
	TCGA.CJ.4870.01A.01R.1305.07	0.020014687	-0.165898667	0.235731245	0.098052813	-0.044510783	0.075575437	0.105216941	0.143961204	-0.000629431	0.081985496	0.028454994	0.049673434	0.178379023	0.362644569	0.031660632	0.186991166	0.059543253	0.153661347	-0.017246884	-0.00336988	0.013362086	0.058181641	-0.074124028	-0.177953976
	TCGA.CZ.4856.01A.02R.1426.07	0.072884899	-0.127485352	0.243761101	0.177403495	0.001201704	0.049303276	0.083580664	0.148076628	-0.044501031	0.079550635	0.032760716	0.07202255	0.172891012	0.351496363	0.143379835	0.214979787	0.099859207	0.171666448	0.016143172	0.001012355	0.035148937	0.079043864	-0.027257517	-0.092345296
	TCGA.BP.4961.01A.01R.1334.07	-0.041251166	-0.143016466	0.238162066	0.103343972	-0.033524823	0.084208043	0.079695455	0.132268091	-0.016359077	0.04857147	-0.000906393	0.053364531	0.186819934	0.461428401	0.01729231	0.217611213	0.142958161	0.201591407	0.013136848	0.008271201	0.017445521	0.063916832	-0.04929985	-0.19929653
	TCGA.BP.4346.01A.01R.1289.07	0.231890701	-0.086675752	0.267026311	0.225694839	-0.050965829	0.068906875	0.046513153	0.135179149	-0.102408366	0.048081344	0.12845936	0.042131862	0.160034925	0.283474425	0.271812925	0.259256656	0.162686676	0.179408909	0.043603525	-0.024798987	0.068226315	0.112902695	-0.018527213	-0.009777036
	TCGA.B4.5834.01A.11R.1672.07	0.1233218	-0.155141677	0.248268111	0.132428014	-0.017362512	0.081552874	0.070473451	0.109864006	-0.029024228	0.061209844	0.004197776	0.060473409	0.171044538	0.47496125	0.033321909	0.200564117	0.152536821	0.186608055	0.010455035	0.027168888	0.053896055	0.092679755	-0.042934654	-0.218075593
	TCGA.B0.4849.01A.01R.1277.07	0.136321675	-0.196807557	0.244951337	0.125743982	-0.117989438	0.064745055	0.059430218	0.119082572	-0.07805351	0.082276037	0.034643623	0.048499247	0.188127023	0.39436032	0.007259057	0.221370353	0.104370998	0.173005284	-0.015395438	-0.033431243	0.027179689	0.037675484	-0.056845531	-0.038392751
	TCGA.CJ.5684.01A.11R.1541.07	0.08636118	-0.139034025	0.23873183	0.169048839	-0.019373414	0.046319028	0.132640956	0.130698089	-0.024155505	0.068483628	0.025811015	0.081443176	0.168706457	0.405866222	0.142641618	0.208351466	0.114073191	0.16295313	0.02444942	-0.023402644	0.052499993	0.108834389	-0.034674326	-0.145165137
	TCGA.A3.3357.01A.02R.1420.07	0.05491881	-0.145419223	0.235859876	0.120098709	-0.040679496	0.065340555	0.100031322	0.166903461	-0.091404199	0.079875178	0.028517639	-0.021900818	0.133470589	0.179921307	0.102415175	0.211757313	0.160402687	0.126093618	-0.015386439	-0.023663678	0.039097837	0.111710439	-0.05004947	-0.104387743
	TCGA.A3.A6NI.01A.11R.A33J.07	-0.042492549	-0.175846252	0.2186881	0.065024446	-0.027639329	0.049085752	0.120349971	0.148778034	-0.106300041	0.04945412	0.038855745	0.032285281	0.168322523	0.40968165	-0.002539632	0.192972253	0.095022515	0.134909845	-0.008590009	-0.026868231	0.011130439	0.100009742	-0.065351616	-0.252354835
	TCGA.BP.4338.01A.01R.1289.07	0.063634672	-0.129351397	0.206484504	0.011561234	0.010302983	0.046542309	0.103776992	0.200152045	-0.108486292	0.068025387	0.000577951	0.01139913	0.11704885	0.171396208	0.049994281	0.198636279	0.098591812	0.115576375	-0.032459537	-0.028961163	0.006705011	0.08245961	-0.047662755	-0.109633957
	TCGA.B0.5085.01A.01R.1334.07	0.018859316	-0.15362709	0.231457329	0.176614908	-0.101724931	0.054872301	0.083287471	0.07827986	-0.101831595	0.058451987	0.075521839	0.073625998	0.199019881	0.413318231	-0.005775945	0.164511053	0.053974741	0.148515199	-0.019636088	-0.075011687	0.025764791	0.146042555	-0.089884298	-0.18564445
	TCGA.B8.4146.01B.11R.1672.07	0.105171104	-0.102081271	0.243786639	0.101628172	-0.086883939	0.093811454	0.048940593	0.205756457	-0.071741295	0.070336318	-0.077333	-0.021046653	0.101188058	0.132764993	0.173993313	0.279720191	0.210740237	0.141961281	0.021250065	0.002422702	0.083343674	0.024158403	0.048654	-0.232502683
	TCGA.B8.5551.01A.01R.1541.07	0.263771197	-0.044038101	0.248861594	0.197350429	0.180705403	0.065191593	0.124761406	0.237188475	-0.077998021	0.020844161	0.081575142	0.093413818	0.102461265	0.205735066	0.247609132	0.234875651	0.098732227	0.175555651	0.048473027	-0.024769776	0.083198724	0.056108998	-0.01777287	0.155240253
	TCGA.B2.3923.01A.02R.1325.07	-0.081495638	-0.140674169	0.225546299	-0.013291362	-0.023460508	0.066550653	0.108994366	0.132018664	-0.000606023	-0.028170347	0.09034427	-0.087621523	0.156403656	0.14313819	-0.022185726	0.207583949	0.115734839	0.125199772	0.0291503	-0.057274694	0.013449145	0.076843792	-0.042610616	-0.271074282
	TCGA.CZ.4854.01A.01R.1305.07	0.014104944	-0.132441488	0.209539925	0.084663751	-0.081884066	0.061474088	0.040270722	0.150641372	-0.104490476	0.009596853	-0.006307016	0.007549492	0.159743085	0.262668415	0.097807035	0.196463283	0.118536244	0.140914187	-0.009862604	-0.027082903	0.020780608	0.010828394	-0.032683855	-0.179325146
	TCGA.B4.5832.01A.11R.1672.07	0.075779477	-0.063093942	0.224956931	0.021013877	-0.176581946	0.087691949	0.005863121	0.233810865	-0.034064315	0.05950657	-0.125396916	-0.065735944	0.092545116	0.120901395	0.143407328	0.26366219	0.207684396	0.164532129	0.029982491	0.007151096	0.058832892	-0.052385058	0.058251152	-0.166567307
	TCGA.A3.3349.01A.01R.1188.07	-0.007280103	-0.162683709	0.238833324	0.096576021	0.011929557	0.067449563	0.082099913	0.167737696	0.006115539	0.081599351	0.020330316	0.093364965	0.192200236	0.395135328	0.046593405	0.207450727	0.105500421	0.213907036	0.011539617	0.002638533	-0.011297924	0.106733978	-0.055652988	-0.273399308
	TCGA.DV.A4VX.01A.11R.A266.07	0.087305145	-0.146074365	0.236830185	0.08327077	-0.156821394	0.064758684	0.019779034	0.108488186	-0.163875764	0.089694067	0.061678926	-0.009227162	0.140217201	0.214558245	0.035956084	0.175675186	0.103624367	0.080832242	0.01811971	-0.089962803	0.003394928	0.00331333	-0.049911443	-0.156849887
	TCGA.B0.4819.01A.01R.1277.07	0.116576283	-0.049555458	0.286892229	0.294126038	-0.014463612	0.044298821	0.135078328	0.212269256	-0.138868611	0.054267261	0.15579806	0.078361354	0.175716539	0.365446524	0.305741993	0.267169829	0.109771809	0.192397876	0.057329108	-0.017677678	0.132570643	-0.08172664	-0.008025163	0.063133421
	TCGA.BP.4993.01A.02R.1420.07	-0.019754631	-0.171036033	0.255284854	0.197708842	-0.045755757	0.068943695	0.104464648	0.122884695	-0.039527974	0.04944378	0.038586279	0.076319149	0.190970858	0.451293669	0.086098681	0.200332169	0.10356991	0.173256348	0.007710709	0.007174057	0.065245725	0.076852052	-0.052459305	-0.263085728
	TCGA.B8.4621.01A.01R.1503.07	-0.014399865	-0.061866746	0.208554295	0.012862253	-0.080660719	0.092445017	0.133814771	0.215386928	-0.054151734	0.110817091	0.018699495	-0.075988474	0.111087993	0.068618099	-0.000350717	0.179727434	0.085375938	0.144042435	-0.020842765	-0.055413032	0.015369	0.021222456	-0.101565256	-0.213902468
	TCGA.BP.4776.01A.01R.1289.07	0.070796101	-0.115820407	0.25306809	0.218783571	-0.069373583	0.04862208	0.087177895	0.110052343	-0.088988881	0.055436999	0.076035006	0.079078407	0.195078094	0.458149517	0.07198735	0.190696533	0.076054427	0.17127987	0.006867201	-0.027593487	0.083032797	0.045220781	-0.059129364	-0.215869798
	TCGA.B0.4822.01A.01R.1277.07	0.114003405	-0.168688463	0.228464384	0.174988858	-0.011435238	0.029335924	0.099950998	0.149511093	-0.051478036	0.048557919	0.052197297	0.055277972	0.17886628	0.502503875	0.101556542	0.17580445	0.076168559	0.167264295	0.003992142	-0.069205084	0.046176979	0.102881489	-0.017421773	-0.007452009
	TCGA.BP.5006.01A.01R.1334.07	-0.030632739	-0.148124252	0.237960851	0.100521963	-0.05355133	0.065394326	0.090315079	0.128237342	-0.092610235	0.094568325	0.013357971	0.037510346	0.170804512	0.34380589	-0.005872568	0.18846254	0.079729775	0.169019551	-0.025296833	-0.007776091	0.047954337	0.091915304	-0.050007873	-0.232443067
	TCGA.BP.4989.01A.01R.1334.07	0.041118997	-0.084977393	0.27100608	0.236511596	-0.131334988	0.049787948	0.050604943	0.180003947	-0.144382023	0.040811972	0.124126331	0.08455008	0.171991501	0.26654346	0.289453746	0.251898249	0.135332658	0.148124869	0.026817777	-0.028153577	0.063693644	-0.077758958	0.010716317	-0.097472279
	TCGA.BP.5195.01A.02R.1426.07	0.094792702	-0.136756961	0.228353561	0.085695886	-0.045982876	0.051921872	0.102046939	0.194725216	-0.070141392	0.066086926	0.004049258	0.049171344	0.192769384	0.41105282	0.078059691	0.201340257	0.111326161	0.196638058	0.005739585	-0.010263347	0.046329076	0.087051555	-0.045651901	-0.158876833
	TCGA.B0.4823.01A.02R.1420.07	0.000171467	-0.150519634	0.251644643	0.122457192	-0.00845243	0.044291972	0.117543456	0.198303128	-0.032566563	0.052870275	0.013212225	0.024940214	0.179672554	0.37325623	0.138895822	0.208181703	0.111528469	0.153802096	-0.010235058	0.008645388	0.071633879	0.025200264	-0.014085301	-0.153511387
	TCGA.A3.3326.01A.01R.0864.07	0.197228119	-0.111462892	0.234595324	0.152423632	0.050198826	0.072609157	0.10604305	0.139113818	-0.016372276	0.103384035	0.05138641	0.046525737	0.162930803	0.391260284	0.138613065	0.231436488	0.134220714	0.195810505	-0.019658602	-0.01933382	0.007645691	0.148634653	-0.062502078	0.068975796
	TCGA.CJ.6027.01A.11R.1672.07	0.21825329	-0.126370277	0.2300645	0.214607993	-0.025905396	0.050744854	0.062859803	0.20833812	-0.128707858	0.032911069	0.089395587	0.101129196	0.138719179	0.245558603	0.263757279	0.237306883	0.098956338	0.148740052	0.035163197	-0.00472442	0.087443808	0.079976813	-0.006351895	0.079408609
	TCGA.A3.3347.01A.02R.1325.07	0.086612648	-0.128250005	0.224556055	0.082794991	0.002841593	0.077316101	0.120633266	0.247919349	-0.049878325	0.076021845	0.038202861	0.006485517	0.154084801	0.145403601	0.105496961	0.218187524	0.128684689	0.183405323	0.008028508	-0.024282211	0.042798415	0.012293632	0.017431435	-0.174078932
	TCGA.CZ.4861.01A.01R.1305.07	0.120456888	-0.135926648	0.237790134	0.105790557	0.041031539	0.120672118	0.100492232	0.250609908	-0.092320057	0.132617184	0.021711475	0.024586844	0.13330815	0.124478359	0.141770826	0.2370815	0.157400018	0.146890415	-0.011951861	-0.013125243	0.082569343	0.098593888	-0.021035035	0.069333492
	TCGA.A3.3376.01A.02R.1420.07	0.01510823	-0.139131316	0.237842407	0.104422775	0.001169065	0.055733342	0.116464618	0.1610024	-0.014129454	0.076602041	-0.021300691	0.062887388	0.183733194	0.48390366	0.035071005	0.225440409	0.165054975	0.248527347	0.004074175	0.008359426	0.023255055	0.064426406	-0.036892871	-0.268749255
	TCGA.BP.4759.01A.01R.1289.07	0.10976473	-0.161368833	0.238682069	0.161605352	-0.063105518	0.043396253	0.080467834	0.13224027	-0.059066338	0.055682986	0.023039303	0.063396077	0.190976685	0.440205079	0.06499876	0.184790717	0.077484599	0.163303164	-0.001634932	-0.000156567	0.037300798	0.136478349	-0.014683726	-0.190890664
	TCGA.BP.5194.01A.02R.1426.07	0.035428279	-0.135427609	0.241707878	0.097000538	-0.052669306	0.074071824	0.115687823	0.141240556	0.001383596	0.058773282	-0.008526267	0.062675082	0.185888942	0.411768213	0.061001943	0.207677153	0.128220413	0.177562969	-0.018457193	0.018929843	0.042089225	0.138350671	-0.031479257	-0.16787886
	TCGA.BP.4174.01A.02R.1289.07	-0.031154225	-0.139116257	0.216519229	0.067498553	-0.120147397	0.110602033	0.067712138	0.179133936	-0.023941258	0.117735939	0.013247467	0.037311652	0.134854828	0.187194468	0.098658964	0.217277943	0.105656138	0.151300801	0.007557212	-0.028705254	-0.017244283	0.055523067	-0.042563014	-0.162036485
	TCGA.B8.4151.01A.01R.1188.07	0.140678727	-0.173261213	0.233634502	0.026827253	-0.084502178	0.058700352	0.063959315	0.093713881	-0.114729888	0.070781884	0.018676155	-0.004804711	0.153751502	0.294682246	-0.024156147	0.195287393	0.063908112	0.128254603	-0.016620532	-0.031003723	-0.004639807	0.067692905	-0.061149854	-0.211219745
	TCGA.B0.5084.01A.01R.1334.07	0.035063886	-0.144836647	0.20269941	-0.032229551	-0.071677255	0.014971707	0.049291571	0.183579736	-0.218681618	0.038268375	0.061404795	-0.019815093	0.141787305	0.198044593	-0.008495153	0.166180478	0.068759885	0.142329481	-0.061665092	-0.018030906	0.000243885	0.062089128	0.022167868	-0.166030762
	TCGA.BP.5010.01A.02R.1420.07	-0.013356591	-0.175659827	0.230300419	0.130124174	-0.039772283	0.067530634	0.104788286	0.136184838	-0.149348567	0.046622569	0.050959957	0.061334214	0.211972401	0.458984142	0.088236008	0.195410692	0.094084698	0.178741776	-0.020114235	-0.004819298	0.07593218	0.015406103	-0.0289291	-0.010611661
	TCGA.BP.5190.01A.01R.1426.07	0.028263433	-0.11160054	0.218826515	0.129125034	-0.071232104	0.052934171	0.053204679	0.093372719	-0.131827532	0.081896557	0.023789129	0.024297678	0.16333571	0.23345654	0.015514021	0.180014802	0.086998036	0.124132561	-0.017797158	-0.028895828	0.02169156	0.066510733	-0.056307993	-0.167640396
	TCGA.BP.4790.01A.01R.1305.07	0.097476488	-0.129787735	0.244057984	0.139761347	0.080058136	0.050158284	0.138755696	0.236412311	-0.019909143	0.04667873	0.022886895	0.053477493	0.176459236	0.400321927	0.214300364	0.247471629	0.15898688	0.210887633	0.026594673	-0.008538044	0.071009059	0.124727079	-0.001863953	-0.0233695
	TCGA.BP.4774.01A.01R.1289.07	0.031946811	-0.159831744	0.239607358	0.123081083	-0.077055895	0.041440275	0.078268396	0.117275622	-0.100165481	0.065124093	0.066684352	0.037465287	0.171993838	0.373912007	0.062272937	0.209898272	0.08061238	0.195519534	6.05E-05	-0.008849902	0.056044742	0.065846784	-0.065250793	-0.176642423
	TCGA.B0.5711.01A.11R.1672.07	0.146975201	-0.13260579	0.234290956	0.1086985	-0.027030263	0.051689586	0.101153406	0.160270908	0.012346192	0.086400415	-0.007050902	0.06782412	0.168696851	0.423631811	0.099661027	0.210967508	0.14254144	0.192316179	0.007805637	-0.004928754	0.041338939	0.129849771	-0.024632877	-0.104983904
	TCGA.A3.3331.01A.02R.1325.07	0.128647919	-0.147206616	0.23811546	0.087026011	-0.018770863	0.080814579	0.127271576	0.154865479	-0.087243947	0.118577885	0.029135434	0.011841436	0.162164423	0.329498033	0.052560687	0.200908997	0.139898156	0.188057741	0.016525338	-0.02632362	0.060002241	0.13617011	-0.055330564	-0.163467271
	TCGA.CZ.5462.01A.01R.1503.07	0.143837077	-0.108787707	0.203722657	0.099360025	-0.050670805	0.092052129	0.05748079	0.195816517	-0.141866732	0.087160801	0.040222856	-0.012328161	0.136149572	0.211100513	0.075005286	0.190758549	0.11858658	0.13210892	-0.013266119	-0.020496707	0.034428478	0.005457703	-0.064987155	-0.112376297
	TCGA.CZ.5989.01A.11R.1672.07	0.062947065	-0.090470043	0.23811411	0.084946826	-0.096423068	0.106454683	0.029595311	0.193525262	-0.066566499	0.059216172	-0.120522987	-0.015316678	0.108416879	0.160724931	0.23002108	0.299140641	0.247446334	0.19099831	0.042782189	0.024907861	0.10009978	-0.015582299	0.05732304	-0.188863718
	TCGA.B0.5098.01A.01R.1420.07	0.066035204	-0.168345313	0.21748583	-0.121698189	-0.239052471	0.031832772	0.004281383	0.085219292	-0.169308913	-0.118044321	0.084174103	0.023213117	0.131843098	-0.083462501	-0.065531598	0.193450306	0.080193163	0.13791698	-0.032910643	-0.061704138	-0.0086519	-0.169611214	0.042021429	-0.153690235
	TCGA.B8.4619.01A.02R.1325.07	-0.037484599	-0.107381176	0.236936946	-0.062305468	-0.010072433	0.072599572	0.121734952	0.073371473	-0.045549128	-0.036228302	-0.013181714	-0.072650055	0.155019629	0.200190771	0.011804566	0.22067846	0.108734068	0.147476317	0.003805953	-0.024515258	-0.038276706	0.046482913	-0.042944547	-0.237570049
	TCGA.BP.4982.01A.01R.1334.07	0.056330907	-0.132914116	0.238015795	0.112516748	-0.036602835	0.060690831	0.087051389	0.151005984	-0.02261263	0.087383619	0.00410459	0.045630244	0.173596913	0.364671515	0.07356886	0.228380812	0.144400199	0.203331692	-0.005575267	-0.001064511	0.029944239	0.112559691	-0.026215403	-0.215869798
	TCGA.CW.5587.01A.01R.1541.07	0.160984489	-0.120257166	0.234483086	0.186808297	-0.01044559	0.060893439	0.080435471	0.20722019	-0.108742548	0.123714977	0.020573802	0.083502192	0.172555175	0.25652796	0.216173612	0.22455856	0.114538681	0.181958835	0.04520971	-0.011515889	0.063551698	0.125061948	-0.041373568	-0.018182902
	TCGA.CZ.4866.01A.01R.1503.07	-0.006928849	-0.150643386	0.2206495	-0.024481179	-0.087041508	0.077040447	0.079479588	0.197239069	-0.113973873	0.026655314	0.009946577	-0.078928089	0.125379242	0.04250626	-0.045556749	0.208556889	0.130611051	0.123309246	-0.037041996	-0.017298022	-0.016067309	0.051627691	-0.062338094	-0.24347204
	TCGA.CZ.4862.01A.01R.1305.07	0.198465674	-0.075398834	0.252093452	0.176047666	-0.049837321	0.069609207	0.063548962	0.154193	-0.101044848	0.018142908	0.052455681	0.033228425	0.156955597	0.288661023	0.244313869	0.263991225	0.185607906	0.187465995	0.053763701	-0.009799986	0.059001764	0.096759881	-0.027342133	-0.135566949
	TCGA.AK.3445.01A.02R.1277.07	0.007200165	-0.157310394	0.229366085	0.108492566	-0.02726264	0.049201589	0.095912036	0.173995593	-0.041041172	0.003435065	0.075826104	0.040920624	0.189949014	0.325324908	0.172136273	0.214479833	0.1078992	0.156686954	0.025416422	-0.041322435	0.054410984	0.065202801	-0.038645221	0.037677358
	TCGA.B0.4815.01A.01R.1503.07	0.188762053	-0.012305865	0.256182866	0.217460266	-0.004634797	0.043293119	0.081417915	0.213429732	-0.109945768	0.050395416	0.14015072	0.072787495	0.146623672	0.312507452	0.262434205	0.250153031	0.115928348	0.186119359	0.04581827	-0.027113308	0.10406992	0.019152281	-0.024114059	0.029152259
	TCGA.B0.5081.01A.01R.1334.07	0.196152583	-0.064627528	0.253094941	0.239892197	0.019788614	0.042340499	0.075227128	0.136476051	-0.045281232	0.023437538	0.088946041	0.08585339	0.173415214	0.377727435	0.282041931	0.238508101	0.11753881	0.197316123	0.044448149	-0.020444268	0.07676272	0.013912018	0.007764955	0.229700727
	TCGA.BP.4756.01A.01R.1289.07	-0.017427916	-0.151491256	0.214532633	0.000508664	-0.128775423	0.054327335	0.102701589	0.124924052	-0.126798108	0.050144718	0.109637372	-0.055584389	0.13219008	0.308870872	0.01310334	0.183124054	0.084972436	0.144625486	0.066313753	0.054339495	-0.033130647	0.144894246	-0.095203384	-0.203827352
	TCGA.A3.A8OW.01A.11R.A37O.07	-0.048013682	-0.163264113	0.259585842	0.167002052	-0.04190749	0.063039047	0.075541444	0.076994619	-0.045550552	0.081218816	0.040712217	0.026739602	0.178934674	0.474126625	0.085475217	0.219540963	0.11657596	0.183165257	0.012274562	-0.015313335	0.015839442	0.053308491	-0.037797443	-0.211994754
	TCGA.CJ.5671.01A.11R.1541.07	0.069874959	-0.106515316	0.240422225	0.196275232	0.031000004	0.065924848	0.132453286	0.262134802	0.010899947	0.068753823	0.040647055	0.084483922	0.178041017	0.452366758	0.206669528	0.200460114	0.112789032	0.178843067	0.008909958	-0.013721373	0.063214102	-0.003951838	-0.016896587	-0.016275188
	TCGA.B2.5636.01A.02R.1541.07	-0.015337951	-0.109384056	0.219190499	0.00019726	0.009289639	0.042202077	0.111633209	0.160375685	0.012690053	0.043604037	-0.00731672	0.01469348	0.218460286	0.450995588	0.026131053	0.22774501	0.145234535	0.206547675	0.040457497	-0.004629734	0.028274009	0.111185761	-0.032310707	-0.217837129
	TCGA.B0.5119.01A.02R.1420.07	0.120331479	-0.188230999	0.250956111	0.143362194	-0.029394327	0.071799548	0.092763291	0.131407736	-0.10834269	0.062659114	-0.007786047	0.051035105	0.179518107	0.329259568	0.086153757	0.207290936	0.118229335	0.164653971	0.011270513	-0.005952146	0.03071069	0.120928292	-0.042919257	-0.238046977
	TCGA.BP.4999.01A.01R.1334.07	-0.039528982	-0.160186307	0.242364787	0.034925315	-0.025927885	0.06664557	0.065270504	0.12159589	0.015054856	0.071945419	0.01250013	0.033757837	0.166267516	0.403123882	0.003323023	0.222849088	0.160644071	0.207611594	-0.000311104	-0.008085333	0.028116011	0.079245477	-0.044049634	-0.222666031
	TCGA.G6.A8L7.01A.11R.A37O.07	-0.029118168	-0.153809539	0.225993611	0.171752395	-0.092004174	0.06100643	0.016246893	0.072651526	-0.098334645	-0.011463772	0.075691924	0.071364417	0.142911421	0.380469775	0.083358723	0.163377102	0.042562985	0.097555525	0.032286428	-0.091238635	0.004117417	0.049997865	0.067972377	-0.139859306
	TCGA.BP.4161.01A.02R.1325.07	0.118228427	-0.104798484	0.241652168	0.200754342	-0.056489539	0.068063437	0.080240664	0.209332808	-0.107217366	0.094539178	0.016367505	0.025040311	0.155899334	0.280553237	0.167746975	0.234010595	0.144794033	0.172262337	0.011981207	-0.030833148	0.054643948	0.121485798	-0.061475262	-0.037379277
	TCGA.CJ.4897.01A.03R.1426.07	0.019622919	-0.137695491	0.223380879	0.074267425	-0.066356248	0.057558587	0.082314964	0.122775858	-0.068665532	0.083387499	-0.017477363	0.029637211	0.181666241	0.342852033	0.059526182	0.198607401	0.10726188	0.152672349	0.00588138	-0.019583773	0.022378784	0.103222086	-0.049648503	-0.194944557
	TCGA.AK.3426.01A.02R.1325.07	0.235850441	-0.111236828	0.277140396	0.29139579	0.021744995	0.042743346	0.097556247	0.253947746	-0.113445622	0.067019593	0.193936319	0.099398894	0.163774956	0.342494336	0.259672921	0.239371051	0.089461244	0.175723133	0.041455273	-0.036700067	0.07466308	0.057361758	0.009635851	0.255633719
	TCGA.A3.3324.01A.02R.1325.07	0.037244572	-0.145027868	0.225453366	0.098037232	-0.070274757	0.039518564	0.060831026	0.152527121	-0.070102928	0.025345505	0.047483965	0.031567576	0.159996298	0.266901157	0.121296615	0.218833886	0.129276611	0.181960155	0.005304423	-0.017769257	0.031427668	0.092692538	-0.050547791	-0.206450459
	TCGA.CJ.4641.01A.02R.1325.07	0.179062853	-0.097496294	0.254148178	0.222206288	0.019733679	0.062293302	0.134596953	0.170349493	-0.084516923	0.049604422	0.107289889	0.020966658	0.152298393	0.132109217	0.266974448	0.259084356	0.132523117	0.160961277	0.043351229	0.008500494	0.080929188	0.0812069	-0.028507504	0.033623465
	TCGA.B0.5077.01A.01R.1334.07	0.037589781	-0.167098202	0.226566503	0.152874761	-0.066169211	0.054217049	0.074765393	0.170327355	-0.094515713	0.064739554	0.022472467	0.053470576	0.163079506	0.35382139	0.069425772	0.203452572	0.143466543	0.139250535	-0.015277936	-0.028233809	0.034959317	0.091864892	-0.064754084	-0.158340289
	TCGA.B8.4143.01A.01R.1188.07	0.238981798	-0.135957334	0.267072503	0.180896507	0.02461311	0.063463254	0.026528413	0.140245724	-0.113578214	0.014139905	0.117186819	0.0754481	0.15259831	0.26487421	0.185943211	0.248260812	0.121918981	0.167219326	0.037847432	-0.021867459	0.076275621	0.026405052	-0.006799882	0.019792536
	TCGA.CJ.4878.01A.01R.1305.07	0.10610757	-0.190440744	0.22686487	0.015248356	-0.086979463	0.069012534	0.055344714	0.111135324	-0.0838465	0.07691542	0.018526276	-0.019408456	0.171060961	0.409860498	-0.076208773	0.210488566	0.091054854	0.14788477	-0.018543544	-0.035516413	-0.016781821	0.064618268	-0.026674506	-0.245200906
	TCGA.AK.3428.01A.02R.1277.07	0.153491734	-0.162331119	0.236927914	0.034736207	-0.075465623	0.095662713	0.087443661	0.131076527	-0.08679028	0.158349146	0.009238139	0.019391555	0.161557234	0.425241445	-0.027224565	0.2106699	0.106454804	0.16126472	0.000783388	6.32E-05	0.02524399	0.069442868	-0.014491637	-0.219565995
	TCGA.BP.4345.01A.01R.1289.07	0.075774498	-0.161007083	0.247072245	0.122465651	0.06750814	0.052339167	0.126640583	0.268163283	-0.025237637	0.034195399	0.016046716	0.061001292	0.188847629	0.494336473	0.135758271	0.20717044	0.092102087	0.219987673	0.002817804	0.033734094	0.07542803	-0.043899841	0.032213843	-0.025813759
	TCGA.B2.5639.01A.01R.1541.07	0.076476291	-0.100332489	0.201744309	0.085540605	-0.060944062	0.059727479	0.110647065	0.15991042	-0.106837689	0.075633366	0.031626463	0.015022831	0.149931503	0.193513771	0.104809074	0.199649002	0.108421145	0.144851035	-0.00531587	-0.016667965	0.048669971	0.029583988	-0.032790606	-0.052044831
	TCGA.CZ.4863.01A.01R.1503.07	0.069996548	-0.109585257	0.239837895	0.170555861	-0.090882929	0.065558454	0.031964059	0.150798783	-0.120255769	0.057322697	0.073808336	0.054444438	0.153026868	0.24847979	0.233983864	0.235816838	0.106592164	0.175016341	0.058652726	-0.025809414	0.039384154	0.050564217	-0.034528214	-0.203767736
	TCGA.G6.A5PC.01A.11R.A33J.07	0.008534107	-0.170392789	0.243514508	0.21935024	-0.040254186	0.061354308	0.039662739	0.094509397	-0.147212613	0.059692108	0.090937756	0.073386512	0.169623071	0.361809944	0.092497893	0.175956383	0.068775602	0.08809927	0.026270682	-0.066850493	0.000468761	0.090343708	-0.061270998	-0.165136521
	TCGA.BP.4325.01A.02R.1289.07	-0.001790967	-0.138976499	0.2534279	0.164829742	-0.112418172	0.077668222	0.044987693	0.132295845	-0.125236625	0.070016797	-0.02353569	-0.019121497	0.148341663	0.185882914	0.144277384	0.222736604	0.113648882	0.149596682	0.009426708	-0.01900929	0.00540431	0.129289894	-0.057949988	-0.239537379
	TCGA.BP.4795.01A.02R.1420.07	0.057987489	-0.095874446	0.222688492	0.044178211	0.095314634	0.038102428	0.171525707	0.174247665	0.026552587	0.00029206	0.012073404	0.061221783	0.20511501	0.393346846	0.143528177	0.212643512	0.097711512	0.230791457	-0.001023081	0.031549889	0.040857631	0.035600706	-0.019177855	-0.203529271
	TCGA.B8.5159.01A.01R.1420.07	0.050640368	-0.13118949	0.243895667	0.122314211	-0.06321811	0.075260981	0.068105235	0.119063604	-0.054285874	0.073821258	0.016079338	-0.002687837	0.174577268	0.161082628	0.084514505	0.211936061	0.122279155	0.152165031	0.025450737	-0.019685389	0.025517082	0.13584785	-0.036738656	-0.270537737
	TCGA.B8.5158.01A.01R.1420.07	0.155433218	-0.137458108	0.194050738	0.084240892	0.012261571	0.054128693	0.13291083	0.219033102	-0.070306477	0.144908095	0.029090005	0.034750029	0.137368008	0.314892095	0.111993814	0.198178805	0.123948086	0.150203959	0.011837824	-0.04234085	0.039214043	0.088695749	-0.021540185	-0.099379993
	TCGA.CJ.5689.01A.11R.1541.07	0.073121949	-0.144530045	0.239413223	0.187001781	0.102706349	0.053541492	0.149513743	0.207433447	0.032308197	0.100005467	0.025667904	0.091573766	0.167857478	0.397460355	0.110339405	0.20266113	0.077909436	0.170633078	0.031637352	0.041856309	0.077940185	0.016780843	-0.024537906	-0.100393466
	TCGA.CJ.4916.01A.01R.1426.07	0.151796353	-0.100165073	0.255555921	0.24001383	-0.093476186	0.062001092	0.071911679	0.17229939	-0.138662544	0.089087718	0.093589159	0.083460918	0.157462591	0.378085132	0.259965404	0.248334046	0.114745974	0.187977725	0.055008369	-0.022358876	0.077338526	0.134175445	-0.039857174	-0.100214618
	TCGA.B0.4844.01A.01R.1277.07	0.121278546	-0.096683245	0.21499294	0.117723909	-0.132545643	0.051180917	0.039426651	0.136147938	-0.132821478	0.089736157	0.081135783	0.02933588	0.147493747	0.250029808	0.075075703	0.18711186	0.088253001	0.11198407	0.011097875	-0.071265474	0.022787031	0.09429528	-0.048210623	0.042625492
	TCGA.CJ.4640.01A.02R.1325.07	0.172365268	-0.077916111	0.236056028	0.18990823	-0.013769765	0.090547943	0.067898802	0.176908744	-0.102631236	0.054415533	0.015219193	0.019456383	0.157043403	0.383390962	0.189036719	0.216116639	0.100489165	0.169116867	0.025269113	-0.003180989	0.045334857	0.082072598	-0.048700095	-0.097770359
	TCGA.BP.4801.01A.02R.1420.07	0.059215192	-0.145537224	0.227694512	0.107857374	0.020886752	0.053555335	0.172796361	0.261258847	0.030687811	0.072883815	0.008106768	0.041560619	0.173878329	0.395254561	0.078478966	0.201737062	0.117962599	0.17233573	-0.001846209	-0.001165487	0.061877055	0.137331446	-0.024500017	-0.170501967
	TCGA.B0.5812.01A.11R.1672.07	0.114832887	-0.152177447	0.2358199	0.119051667	-0.000995067	0.066729816	0.095216568	0.145654999	-0.02480126	0.064832281	-0.012623343	0.059104434	0.187658165	0.444855133	0.110811144	0.230724761	0.123417646	0.20970642	-0.003265195	0.021912752	0.047847695	0.076782483	-0.022064161	-0.174317396
	TCGA.BP.4762.01A.02R.1289.07	0.008877136	-0.115869484	0.232192108	0.11428155	0.058231533	0.059228707	0.143865437	0.197819436	0.001196478	0.079254761	-0.039082189	0.027083467	0.159629879	0.42577799	0.134812154	0.219660404	0.090471847	0.195657332	-0.009824247	0.015982356	0.021944542	0.075483405	-0.002619363	-0.185763682
	TCGA.CW.5580.01A.01R.1672.07	0.12430154	-0.160922392	0.229632227	0.029160682	-0.03046117	0.074256487	0.090640214	0.181606566	-0.077364999	0.078254841	0.004758658	0.008546495	0.159925773	0.311672827	-0.019232661	0.219400238	0.135674707	0.162261109	-0.002036253	-0.010719168	0.04729774	0.091150481	-0.020998787	-0.149874806
	TCGA.EU.5904.01A.11R.1672.07	0.076697913	-0.154093424	0.244404431	0.105588909	-0.01400428	0.077786212	0.09444778	0.114120739	-0.014379675	0.118811571	0.047455728	0.030363087	0.172122811	0.429354954	0.074708643	0.209134187	0.13437092	0.18361511	0.014516753	-0.002418908	0.082881188	0.110625451	-0.070613145	-0.219208299
	TCGA.CZ.4858.01A.01R.1305.07	0.123188804	-0.14803939	0.22271888	0.144305227	-0.064903279	0.055942583	0.069094593	0.205307856	-0.132399919	0.013146715	0.085531554	0.058920704	0.101380638	0.18290211	0.207912546	0.23722734	0.075050827	0.145943238	0.07329922	0.045588315	0.092786624	0.07915231	0.067820779	-0.012996304
	TCGA.AK.3436.01A.02R.1325.07	0.080799243	-0.17440626	0.230541565	0.148925288	-0.06114602	0.038497967	0.024617492	0.151473517	-0.064285244	-0.011262697	-0.028383609	0.018955198	0.160450702	0.412602838	0.099336795	0.173673103	0.091738359	0.113881245	0.003155296	-0.031229856	-0.006124034	0.057699491	-0.040638448	-0.202873495
	TCGA.CZ.5987.01A.11R.1672.07	0.133017257	-0.129589119	0.216893275	0.123647584	-0.083741742	0.072646687	0.054498656	0.149526359	-0.120129777	0.081171207	0.065682182	0.019283725	0.172615776	0.144092047	0.124095338	0.20220712	0.102103589	0.132830387	0.00220973	-0.0447428	0.070858893	0.074718071	-0.027493218	0.079647073
	TCGA.B0.5699.01A.11R.1541.07	0.132784018	-0.16164713	0.235806134	0.125588321	-0.001195094	0.056835777	0.048428164	0.09680624	-0.144590938	0.072805697	0.025660716	0.055167261	0.162668062	0.351794444	0.039595086	0.204631498	0.141576238	0.140745174	-0.025496173	-0.018789116	0.015659178	0.1544684	-0.048953207	-0.109991654
	TCGA.A3.A6NN.01A.12R.A33J.07	0.100056258	-0.177606907	0.253989307	0.209622535	0.017520794	0.065155054	0.098002273	0.145031914	-0.061759633	0.083465905	-0.004737344	0.085479601	0.167596028	0.46053416	0.063604598	0.218785701	0.127349725	0.175682713	-0.002200901	-0.015512628	0.034048717	0.10429581	-0.050573681	-0.178907834
	TCGA.BP.4162.01A.02R.1325.07	0.071920361	-0.119532137	0.264100488	0.202189203	-0.074218121	0.070594474	0.06811552	0.17998997	-0.073562015	0.115058597	0.080666312	0.046314442	0.157350553	0.257958746	0.168560336	0.236262305	0.159711597	0.163766447	0.028979351	-0.022975688	0.078001238	0.071791633	-0.048189957	-0.134315011
	TCGA.CJ.6031.01A.11R.1672.07	0.066796125	-0.12215586	0.242266729	0.186590646	0.046006036	0.037442937	0.130448291	0.21902803	-0.003543382	0.06111543	0.01569165	0.086826628	0.173189114	0.453260999	0.183476115	0.2023806	0.102728461	0.165501165	0.004148599	0.013711509	0.069651036	0.072969359	-0.004656781	-0.047096697
	TCGA.A3.3367.01A.02R.1420.07	0.118313009	-0.136224282	0.218672985	0.048201196	0.001009181	0.067079038	0.099464613	0.157242752	-0.064942413	0.087458968	0.012632798	-0.003337687	0.161128832	0.308215095	0.046868183	0.210629886	0.12262732	0.166570549	-0.028969005	-0.019207762	0.028150343	0.116384685	-0.059982511	-0.144628592
	TCGA.B0.4688.01A.01R.1277.07	-0.045752438	-0.195915878	0.174303366	0.054960448	-0.126810677	0.035134488	0.067554473	0.209252746	-0.06598581	0.005290897	-0.016394275	0.042955556	0.134710993	0.087695243	-0.081069903	0.238425496	0.101709975	0.165173339	-0.046266052	-0.099365288	0.03649711	-0.252419455	0.116385781	-0.131095743
	TCGA.CJ.4636.01A.02R.1325.07	0.107888162	-0.149075493	0.242945725	0.147578975	-0.055875876	0.059723835	0.083893009	0.207129427	-0.097714325	0.038707985	0.03695091	0.017533116	0.148213507	0.327888399	0.144983255	0.223302481	0.122285523	0.152703152	0.012015058	-0.016250933	0.043939549	0.043607291	-0.039800543	-0.097114582
	TCGA.BP.5000.01A.01R.1334.07	0.173430553	-0.157116789	0.240688285	0.216341513	-0.037676409	0.042815643	0.089774031	0.146425473	-0.068902835	0.043968894	0.104541363	0.0612027	0.193230943	0.436926195	0.168794128	0.202283114	0.063114096	0.159547503	0.010174866	-0.02420133	0.062276468	0.056583132	-0.041746482	0.04584476
	TCGA.B0.5099.01A.01R.1420.07	0.019877816	-0.161019305	0.218499411	0.015011251	-0.081979204	0.088391418	0.050276523	0.048174202	-0.122357282	0.042724891	0.036099511	0.019782352	0.172289875	0.397162275	-0.077255279	0.186106152	0.115893733	0.132675737	-0.005649208	-0.035628676	0.046356552	0.119600391	-0.056447347	-0.239775844
	TCGA.BP.4331.01A.01R.1289.07	0.085654045	-0.163026711	0.228826964	0.091912694	-0.058037048	0.074489893	0.097774097	0.175959989	-0.081632021	0.04853944	0.034788839	0.027040077	0.166892988	0.344998212	0.090109357	0.211169202	0.101848147	0.168676377	-0.011362038	-0.018687061	0.027022631	0.102123712	-0.052708153	-0.221831406
	TCGA.A3.3343.01A.01R.0864.07	0.147596596	-0.129549196	0.241317163	0.16355571	0.021085832	0.085654393	0.088510223	0.172901303	-0.092883753	0.114015903	0.029639727	0.066025096	0.166121598	0.413497079	0.077126593	0.206315451	0.114438138	0.1819624	-0.006526034	-0.015927212	-0.004766264	0.155900697	-0.060553447	-0.096935734
	TCGA.B0.5100.01A.01R.1420.07	-0.081895334	-0.161173412	0.228247785	0.098188189	-0.071313509	0.03951417	0.046462846	0.106884372	-0.031785595	0.01978554	0.050019338	0.072420297	0.229917728	0.441397401	0.019202283	0.198937763	0.058087921	0.167273158	-0.01622432	0.032960845	0.014747416	0.065194762	0.006599186	-0.186002146
	TCGA.CW.5585.01A.01R.1541.07	0.05792285	-0.177999274	0.234784369	0.059532472	-0.029077439	0.070516005	0.069345657	0.057870151	-0.106676662	0.083345369	-0.012372375	0.06242026	0.172216404	0.390306427	-0.037391404	0.174057502	0.109928759	0.144675637	-0.002872298	-0.018636875	0.03535063	0.142071206	-0.060665564	-0.220877549
	TCGA.BP.4166.01A.02R.1289.07	0.057744093	-0.135908086	0.242236083	0.133446601	0.011614441	0.040452056	0.102855576	0.172573387	-0.009161221	0.053222708	-0.033597478	0.100170206	0.175137786	0.442828186	0.100126279	0.20232116	0.112555204	0.188054508	0.014105619	0.034815025	0.080614063	0.03976338	-0.031400922	-0.162274949
	TCGA.BP.4965.01A.01R.1334.07	-0.021631798	-0.151479998	0.222654848	0.041518561	-0.034121335	0.05662952	0.086552282	0.132375018	-0.024687497	0.059479739	-0.00542349	0.044913996	0.184222705	0.39161798	0.051925499	0.215333356	0.137636068	0.17941095	-0.001854755	0.00139012	0.028351688	0.062683798	-0.039785776	-0.201502325
	TCGA.BP.4160.01A.02R.1289.07	0.128143319	-0.107405805	0.253654178	0.202707169	-0.041406692	0.069321398	0.078836306	0.220688742	-0.062247002	0.070032358	0.05981347	0.020090671	0.142396446	0.287468702	0.242224055	0.236994962	0.11210066	0.146470171	0.025279914	-0.003736053	0.109781912	0.064124682	-0.002766771	-0.147013235
	TCGA.AK.3447.01A.01R.1766.07	-0.024195807	-0.171908175	0.243733395	0.064295396	-0.04832475	0.037136539	0.102142772	0.07095937	-0.07176447	0.010178633	0.013238189	-0.066661389	0.130254712	0.097233814	0.002978724	0.179878629	0.043944786	0.085716019	0.005228371	-0.039972421	-0.035834757	0.057895057	-0.021566392	-0.317992131
	TCGA.BP.4342.01A.01R.1289.07	-0.045880665	-0.157450822	0.225585424	0.088226548	0.027462497	0.071279156	0.066389029	0.144000683	-0.062296465	0.088100998	0.043001604	0.045520712	0.171423626	0.296828425	0.091023228	0.198503695	0.113335437	0.163321128	0.00938642	-0.009137222	0.033314852	0.137008451	-0.023457688	-0.087099082
	TCGA.B0.5710.01A.11R.1672.07	0.085379872	-0.149471019	0.244138554	0.113961938	-0.01387966	0.07883232	0.078864692	0.093557589	-0.021222169	0.033978518	0.035118435	0.048460741	0.190470365	0.492905687	0.077743886	0.218072886	0.146096555	0.197854772	0.022173706	0.0179577	0.05303098	0.037826265	-0.027777267	-0.079170144
	TCGA.A3.3306.01A.01R.0864.07	0.013391323	-0.127837285	0.225436385	0.075586991	-0.096948585	0.071512551	0.053499774	0.13377742	-0.093379628	0.068433521	0.011619781	-0.0196456	0.142681306	0.19202337	0.068996802	0.207954152	0.084413855	0.165059896	-0.026250259	-0.01175406	0.034599291	0.112641687	-0.035077392	-0.15148444
	TCGA.B0.4696.01A.01R.1277.07	-0.110254698	-0.155525828	0.179940523	-0.095915569	-0.228229539	0.032071331	0.056797698	0.11412345	-0.192575034	-0.043947567	-0.026073566	0.015055846	0.153661986	0.041969715	-0.163327432	0.193372179	0.038997575	0.138954684	-0.063529623	-0.009903491	-0.050908644	-0.245026136	0.099976669	-0.168475021
	TCGA.B0.4810.01A.01R.1503.07	0.1338174	-0.162832961	0.250316219	0.20890315	0.032806261	0.043484515	0.073503891	0.165456664	-0.059945149	0.067366351	0.066619523	0.089750364	0.156713672	0.444795517	0.184891069	0.237388105	0.104344553	0.176639429	0.016807523	-0.011902386	0.06489262	0.067821467	-0.018135552	0.020925241
	TCGA.AK.3440.01A.02R.1277.07	0.03793018	-0.160756232	0.233283646	-0.019612045	-0.065970444	0.06211044	0.088371501	0.103561991	-0.075272452	-0.062477957	0.047795687	-0.056237495	0.15229526	0.190413736	-0.062526325	0.204112064	0.064372258	0.110273984	0.018696509	-0.024595743	-0.011340999	0.123250564	-0.055676386	-0.252474067
	TCGA.CJ.4900.01A.01R.1334.07	0.158419489	-0.045455915	0.256970519	0.205011235	0.070472072	0.055593801	0.095927604	0.21565758	-0.09087447	0.065914264	0.082218418	0.0803905	0.145149611	0.360677239	0.180562666	0.214326334	0.080976948	0.178082222	0.012508246	-0.012937798	0.073185438	0.115390622	-0.037041633	-0.05085251
	TCGA.BP.4981.01A.01R.1334.07	0.095194856	-0.157117438	0.241349958	0.174813042	-0.083176484	0.055553225	0.071490548	0.087624049	-0.146518599	0.058040388	0.082799315	0.077259576	0.19023261	0.402229641	0.052129449	0.183069116	0.090101407	0.134840835	-0.009509931	-0.050342177	0.015692427	0.06838017	-0.078433647	-0.126386074
	TCGA.B0.4811.01A.01R.1503.07	0.029210853	-0.164228776	0.222377552	0.110362513	-0.039212739	0.033327579	0.040206176	0.061698126	-0.094028229	0.046775958	0.034983029	0.071167555	0.180478837	0.405746989	0.029349503	0.197306972	0.084831619	0.13428697	-0.017441592	-0.082940925	0.005571042	0.087287753	-0.049404986	-0.130380351
	TCGA.BP.5187.01A.01R.1426.07	0.03611063	-0.138466235	0.24242584	0.12310462	-0.053493361	0.069610197	0.035346293	0.137108054	-0.085546699	0.043172184	0.026341881	0.031752842	0.174934422	0.353940622	0.153075374	0.229131397	0.156957326	0.151139232	0.010787458	0.002510969	0.06062093	0.067422978	-0.019078012	-0.049302492
	TCGA.BP.4763.01A.01R.1289.07	0.120433047	-0.168211371	0.230931725	0.064784324	-0.05025488	0.059394111	0.086626584	0.164043413	-0.071650718	0.03538099	-0.030636097	0.013792704	0.17449592	0.388219864	0.09131083	0.238408486	0.141892534	0.171329557	0.019182661	0.006715533	0.056398339	-0.002432841	0.010278237	-0.185346369
	TCGA.BP.5200.01A.01R.1426.07	0.075088247	-0.115369685	0.244231798	0.137057942	-0.02044772	0.072961032	0.093201903	0.192785533	-0.033603419	0.121771642	0.0470907	0.053791955	0.162844344	0.365267676	0.118674708	0.220304032	0.143193844	0.181458127	0.017590555	-0.017169794	0.100270123	0.032733997	-0.03788788	-0.124001431
	TCGA.BP.5183.01A.01R.1426.07	0.110083563	-0.118462821	0.234081226	0.164654902	-0.079082716	0.058108119	0.041496484	0.122633194	-0.149400945	0.055273702	0.031238617	0.036430193	0.152856516	0.335817336	0.13224659	0.220000892	0.124347894	0.154651035	-0.003499477	-0.026586325	0.02016286	0.115791067	-0.039136001	0.025694527
	TCGA.B0.5121.01A.02R.1420.07	0.034211706	-0.144414984	0.251812912	0.217869064	-0.061077313	0.073225326	0.082423432	0.125673368	-0.024750598	0.107735046	0.042455685	0.100035313	0.181830401	0.462024562	0.132915105	0.199458623	0.097363847	0.179107283	-0.005068908	0.001764268	0.044998758	0.096007439	-0.055608096	-0.150649815
	TCGA.B0.5696.01A.11R.1541.07	0.101663709	-0.179304424	0.21500214	0.056311823	-0.069584547	0.048858501	0.071864276	0.136693249	-0.052962137	0.09153235	0.005544706	0.045932289	0.181159512	0.40968165	0.023705779	0.172903179	0.079220189	0.139821107	-0.007810572	-0.009633788	0.050662598	0.077215978	-0.043465762	-0.217240968
	TCGA.A3.A8OU.01A.11R.A37O.07	-0.027412416	-0.138825019	0.233008678	0.106614768	-0.074026637	0.059706654	0.0887374	0.132832626	-0.062300808	0.074948978	0.064506618	0.057819458	0.167481883	0.370096578	0.041393577	0.20454447	0.066903805	0.169416479	-0.013386634	-0.030108116	-0.005131427	0.099521038	-0.068696336	-0.211994754
	TCGA.A3.3320.01A.02R.1325.07	0.071975397	-0.171852503	0.231405716	0.086324353	-0.033597301	0.086512446	0.087113503	0.143027716	-0.041859881	0.115041336	0.039672006	0.006647891	0.165643581	0.23816621	0.034493304	0.214651321	0.145154488	0.170135252	-0.00771488	-0.020484435	0.049613343	0.124784764	-0.079730809	-0.224514129
	TCGA.CJ.4876.01A.01R.1305.07	0.019627239	-0.135788235	0.236981053	0.141396301	-0.13062062	0.06444532	-0.028830578	0.056747796	-0.153901257	0.016230424	0.076251728	0.0895397	0.169017295	0.330511506	0.135945804	0.207422493	0.09163591	0.134798138	0.029571528	-0.046721441	0.037940571	0.103333111	-0.045130962	-0.171396208
	TCGA.CJ.4908.01A.01R.1426.07	0.046603362	-0.156990827	0.244937618	0.118846237	-0.031016783	0.071650579	0.092815145	0.137585341	-0.030400631	0.062525124	0.025162698	0.044445322	0.188904462	0.46858233	0.066172336	0.212907865	0.134138445	0.214756458	0.015089097	0.006540236	0.045344459	0.06278206	-0.02972401	-0.221831406
	TCGA.BP.4968.01A.01R.1334.07	0.06524024	-0.138031686	0.243245639	0.193219598	-0.06801883	0.04595006	0.054824504	0.163153743	-0.085112389	0.055455381	0.068737889	0.029804268	0.157801895	0.410158579	0.172783438	0.204664606	0.105706335	0.145602257	0.024306813	-0.018760498	0.052549405	0.013510393	-0.037529643	-0.163705735
	TCGA.CW.5590.01A.01R.1541.07	0.139476344	-0.160296608	0.239837272	0.150046955	-0.049625965	0.063452184	0.071279856	0.147509723	-0.036482091	0.065762573	0.045867805	0.064519807	0.172936385	0.431381901	0.100586045	0.208041267	0.112976142	0.171813929	0.028357094	-0.037225	0.053866997	0.102417901	-0.045845065	-0.046739001
	TCGA.A3.3370.01A.02R.1420.07	0.106835393	-0.121842037	0.252275988	0.15326434	-0.034269746	0.062178961	0.079604936	0.16822587	-0.074811821	0.092672235	0.034438749	0.024735678	0.174785894	0.290866818	0.151519309	0.240793596	0.14112439	0.183263413	0.029207753	-0.010905744	0.039238199	0.125777128	-0.027792025	-0.112197448
	TCGA.B0.5113.01A.01R.1420.07	0.100288916	-0.113227562	0.243783793	0.061743339	-0.012237748	0.067182992	0.059148589	0.174695087	-0.001921394	0.062838098	0.029564541	0.002102324	0.177207878	0.306068916	0.105462469	0.251900001	0.164101868	0.193950433	0.007651212	-0.015471989	0.051063233	0.111415301	-0.051151771	-0.048944796
	TCGA.CJ.4903.01A.01R.1426.07	0.074909756	-0.132541413	0.231557307	0.142850611	-0.044780601	0.091684178	0.06652546	0.137089214	-0.103054073	0.08875218	0.011872044	0.043003965	0.173845512	0.342315488	0.112016388	0.211669943	0.122791627	0.157801285	0.006331601	-0.020854832	0.041694039	0.134779183	-0.059657594	-0.191188744
	TCGA.B0.4848.01A.01R.1277.07	0.160261582	-0.139965637	0.217230483	0.112705814	-0.061771931	0.058534829	0.062607195	0.206423671	-0.095930335	0.070403494	0.006338508	0.028298472	0.152568838	0.415702873	0.139947976	0.200156579	0.110971682	0.187811554	0.013785505	-0.013076751	0.041687011	0.006481741	-0.037719769	-0.117682127
	TCGA.BP.4343.01A.02R.1289.07	0.119277907	-0.090215959	0.217422428	0.140874453	0.01252664	0.071939648	0.121201346	0.228328099	-0.005370132	0.033499679	-0.016941241	0.041509343	0.137710911	0.36854656	0.199095849	0.230102024	0.115120148	0.163814388	0.020232275	0.01087969	0.088655881	-0.034765258	0.025130491	-0.033623465
	TCGA.CZ.5451.01A.01R.1503.07	0.07369591	-0.155719305	0.24101859	0.171496818	-0.059974652	0.06667728	0.103229835	0.129600315	-0.0837372	0.074653729	0.030799413	0.060057882	0.170090411	0.377429355	0.070881313	0.206275669	0.100320307	0.155353071	0.01143093	-0.019559342	0.048923797	0.130725706	-0.046150269	-0.148324788
	TCGA.CW.6097.01A.11R.1672.07	0.150288716	-0.00215559	0.24787416	0.162516935	0.056761537	0.070959552	0.102220739	0.226152849	-0.059013555	0.036973654	0.049465195	0.008908567	0.171649792	0.280493621	0.226677572	0.229024441	0.167749948	0.172121944	0.008303906	0.003607605	0.053615442	-0.035993789	-0.001108258	0.081554787
	TCGA.A3.3351.01A.02R.1325.07	0.122070867	-0.123965683	0.253022129	0.162482324	-0.075280537	0.08491907	0.05401629	0.172634284	-0.055829002	0.069867639	0.066424428	-0.005740363	0.158949247	0.34076547	0.178605143	0.231674068	0.181533612	0.197676637	0.025407705	-0.024808843	0.056331968	0.138937435	-0.04041054	-0.154405628
	TCGA.CZ.5457.01A.01R.1503.07	0.019612249	-0.086285945	0.231564419	0.089979515	-0.065547896	0.045366596	0.090042976	0.191968601	-0.056426509	0.075059284	-0.003648397	0.025196964	0.184328616	0.429891499	0.032878548	0.198880018	0.102525597	0.15234332	0.020795176	-0.007196922	0.016167072	0.00518089	-0.047743767	-0.207762013
	TCGA.BP.4973.01A.01R.1334.07	0.111349861	-0.130131544	0.237310717	0.155741447	-0.067726757	0.07952866	0.036176158	0.122529616	-0.070476571	0.106618064	0.038691435	-0.014299536	0.162983099	0.31405747	0.088154775	0.221894317	0.127622816	0.175040464	0.002939108	-0.04299472	0.03056146	0.084777714	-0.053490906	-0.113985931
	TCGA.CJ.4902.01A.01R.1426.07	0.104460699	-0.13046161	0.232274724	0.167300856	0.014320598	0.051891886	0.102890698	0.190893844	-0.022132768	0.036894003	0.046591969	0.095656291	0.176035057	0.479313223	0.132459107	0.213908335	0.128245832	0.195432832	0.014348397	-0.003344559	0.076327854	0.063311264	-0.03502218	-0.095206868
	TCGA.B0.4945.01A.01R.1420.07	0.039692863	-0.140146086	0.233793233	0.036070434	-0.07535998	0.086061971	0.067360456	0.115785363	-0.117763568	0.025560858	0.028567543	0.021289298	0.181134156	0.367533087	0.035216664	0.22413505	0.12897	0.180792913	-0.006996948	0.00354608	0.06018652	0.042106754	-0.062289142	-0.209788959
	TCGA.B8.A8YJ.01A.13R.A39I.07	0.034765702	-0.073233703	0.270457497	0.198540474	0.018253581	0.063065544	0.12889886	0.189960315	0.105031352	0.078418965	0.056353543	0.089606288	0.188186864	0.428878026	0.139557595	0.233638207	0.108931289	0.236637682	-0.00221752	0.051362007	0.058764485	-0.052354782	-0.018897964	-0.216287111
	TCGA.BP.4354.01A.02R.1289.07	0.184793289	-0.160093843	0.227602843	0.098947298	0.166022422	0.094632569	0.108920632	0.255531777	-0.12794647	0.191013209	0.011567266	0.00674404	0.143785123	0.341242399	0.107301108	0.22371771	0.115649731	0.204730649	-0.01168716	-0.011323222	0.066676073	-0.133497633	0.007394061	-0.02170025
	TCGA.B8.A7U6.01A.12R.A37O.07	-0.059150883	-0.133844212	0.254033625	0.133229135	-0.04436195	0.065795727	0.097595715	0.124870418	0.006466481	0.074188344	0.063480201	0.058542465	0.167459868	0.448789794	0.025753318	0.204435031	0.08675496	0.167136721	-0.023352359	-0.005826299	0.064855763	-0.008147081	-0.054450673	-0.237868129
	TCGA.B8.A54D.01A.21R.A266.07	0.106547625	-0.145546833	0.266241287	0.203051091	-0.095427319	0.080262518	0.070514865	0.146959621	-0.125839415	0.035236634	0.076467839	-0.007928056	0.127599502	0.273637773	0.204240663	0.257724644	0.165694542	0.126597524	0.039037804	-0.055951661	0.053629612	0.037629868	-0.017443088	-0.14951711
	TCGA.CZ.5470.01A.01R.1503.07	0.119487121	-0.144499969	0.235300002	0.173054366	0.018955397	0.082388214	0.098898316	0.15025854	-0.087344589	0.060821154	0.032797897	0.033711018	0.140353689	0.301120782	0.144089168	0.214008396	0.098360396	0.137968175	0.01100729	-0.035446687	0.057955441	-0.000664466	-0.01908252	-0.019315607
	TCGA.BP.4335.01A.01R.1289.07	0.141158351	-0.115036344	0.248822361	0.169100623	-0.076879705	0.057756595	0.078706951	0.130079277	-0.122603456	0.045088726	0.062973941	0.003037818	0.177802864	0.42941457	0.111503505	0.231721693	0.104831219	0.177556498	0.023996845	-0.026365415	0.081794492	0.063793975	-0.049673127	-0.053416001
	TCGA.A3.A8OV.01A.11R.A37O.07	-0.000850616	-0.152868722	0.228361902	0.102966915	-0.097064413	0.044887894	0.096130347	0.093885979	-0.121536738	0.077578625	0.020966483	0.049077364	0.162837334	0.291582211	-0.036858637	0.190887622	0.078863965	0.122956135	-0.042037667	-0.024194853	-0.019759403	0.117674827	-0.095819154	-0.259151067
	TCGA.BP.5173.01A.01R.1426.07	0.096196213	-0.130521019	0.235946175	0.145565968	0.028304709	0.049089833	0.094800047	0.148876724	-0.018909047	0.073347954	0.070137045	0.064815391	0.205024741	0.370513891	0.190253692	0.219558165	0.092069054	0.154182776	0.034793296	-0.029213113	0.047966825	0.117919036	-0.030610204	-0.12674377
	TCGA.BP.4784.01A.01R.1305.07	0.071108951	-0.116924269	0.227016467	0.007841025	0.088177247	0.037492516	0.08614456	0.115085271	0.002841656	-0.010978785	-0.015249506	0.019303322	0.194850554	0.431560749	0.012581683	0.203797363	0.084495055	0.181727438	0.007516599	-0.000236049	0.020882309	0.097396852	-0.013043631	-0.247525933
	TCGA.AK.3451.01A.02R.1188.07	-0.003491985	-0.14927794	0.255585068	0.18133299	0.059142957	0.050452572	0.146719959	0.176337567	-0.037631153	0.066803478	0.048012213	0.007256971	0.137873988	0.323894122	0.142183911	0.200314156	0.049593322	0.116184213	-0.005233774	0.020665625	-0.003775438	0.055988948	-0.042029437	-0.263920353
	TCGA.BP.4344.01A.01R.1289.07	0.014124388	-0.152251182	0.234480267	0.047317511	-0.008285312	0.049814211	0.104314345	0.144427339	-0.09123809	0.064499989	0.024570374	0.030099947	0.18462432	0.400977704	0.003294024	0.237948249	0.115849341	0.24923821	-0.006120226	0.01562827	0.019715975	0.092610895	-0.043662666	-0.257243353
	TCGA.DV.5576.01A.01R.1541.07	-0.083772833	-0.11949826	0.221438327	-0.051283818	-0.070944286	0.056077491	0.045333086	0.100542309	-0.08618507	0.032994214	-0.009454458	0.007135226	0.210719047	0.348098247	-0.04121098	0.215244901	0.113588635	0.167368785	0.031071832	-0.025200101	0.006728627	0.116663382	-0.037217979	-0.208894718
	TCGA.BP.5192.01A.01R.1426.07	-0.006033916	-0.157237467	0.236794691	0.015666639	-0.053630186	0.065903148	0.05870498	0.058725412	-0.060445913	0.057504291	-0.009243699	0.024237885	0.190599142	0.3846429	0.022796115	0.202351296	0.107067011	0.157597755	-0.001491676	-0.009819513	0.043304167	0.163425527	-0.058696433	-0.20537737
	TCGA.CJ.4868.01A.01R.1305.07	0.14952432	-0.153164114	0.248308962	0.193135317	0.084646756	0.073031395	0.141664985	0.257625212	-0.041842098	0.085470223	0.060436311	0.063605877	0.16119763	0.406462382	0.152735555	0.218394345	0.104437672	0.168534195	0.011869348	-0.024678845	0.090170643	0.022180432	0.015659331	-0.059258376
	TCGA.CJ.5672.01A.11R.1541.07	0.13707047	-0.105637355	0.237303685	0.206313029	-0.039070625	0.058408433	0.080134854	0.177864643	-0.062798799	0.05954748	0.09105628	0.072557837	0.162345773	0.32741147	0.21007251	0.202919907	0.10743226	0.155610611	0.040977342	-0.025932836	0.072118768	0.080843338	-0.061483339	-0.082687493
	TCGA.B2.4101.01A.02R.1277.07	0.096394356	-0.122102346	0.258805151	0.213179684	0.032483215	0.077916309	0.095154572	0.156173564	-0.035993064	0.101230576	0.017407164	0.082557799	0.158916997	0.429653034	0.135252812	0.220550521	0.15751329	0.211038228	0.019171613	0.001728153	0.042902192	0.111175422	-0.040108923	-0.074460475
	TCGA.CJ.5677.01A.11R.1541.07	0.035584269	-0.1499704	0.198282951	0.06904542	0.006855285	0.090904642	0.090385661	0.216313035	-0.126166026	0.061769043	0.028690322	0.019200085	0.158707003	0.317872899	0.029403733	0.173477878	0.050457664	0.145246875	-0.016365142	-0.027896807	0.038012177	0.057691152	-0.028369956	-0.072970073
	TCGA.CJ.4872.01A.01R.1305.07	0.137538275	-0.156161738	0.243813678	0.1984859	0.041134427	0.047451392	0.106165381	0.16361448	-0.003393525	0.082386584	0.030546561	0.092147632	0.169639677	0.453022535	0.165632858	0.208122473	0.115391678	0.177308393	0.011615357	0.013994677	0.060633214	0.007487994	-0.017995915	-0.083820198
	TCGA.DV.A4VZ.01A.11R.A266.07	-0.147208264	-0.139201384	0.223387094	-0.083177446	-0.17798328	0.029133925	0.008792617	0.06439439	-0.062920576	-0.036581037	0.034591	-0.036586293	0.177825886	0.441337785	-0.056864962	0.191451431	0.104389446	0.148078009	0.004549958	-0.043028733	0.00928368	0.094717044	-0.031769495	-0.172051985
	TCGA.BP.4985.01A.01R.1334.07	0.232623306	-0.15248155	0.20970526	0.043464354	0.016534215	0.046656642	0.044210969	0.169066208	-0.051761151	0.023502545	0.004434266	0.021561176	0.155868884	0.370692739	0.079951642	0.194802671	0.090025299	0.164300954	-0.017262484	-0.002625756	0.049992556	0.059382533	-0.030666276	-0.134672708
	TCGA.B0.4845.01A.01R.1277.07	0.029459168	-0.190371056	0.228370956	0.005706293	-0.03896339	0.054156751	0.056461422	0.085700928	-0.102630618	0.082873707	0.050660262	-0.010807733	0.170326119	0.379515917	-0.01366162	0.207575576	0.125847962	0.171642239	-0.010833289	-0.037154006	0.009786905	0.075264744	-0.058782876	-0.189817575
	TCGA.CJ.4635.01A.02R.1305.07	0.10158591	-0.149291215	0.234275306	0.144409497	-0.056348108	0.055063919	0.042607666	0.202324695	-0.108638674	0.080612988	0.02907837	0.011346777	0.183730018	0.363061881	0.190120488	0.239591275	0.171376371	0.166721776	0.015783984	-0.049637717	0.016303857	0.108891932	-0.034701439	-0.010611661
	TCGA.B0.4828.01A.01R.1277.07	0.049460199	-0.172679786	0.244889434	0.139260812	-0.045879683	0.059200238	-0.002178582	0.04717066	-0.149724495	0.039426195	0.075730762	0.039372878	0.170545843	0.124657208	0.090270324	0.187891502	0.102286806	0.144861768	-0.006701548	-0.067196696	0.030005287	0.080341999	-0.04797564	-0.086681769
	TCGA.BP.4781.01A.01R.1305.07	0.076803456	-0.145310737	0.221644494	0.00523237	-0.076012133	0.092403448	0.116131176	0.212289627	-0.09655334	0.057593651	0.005906507	-0.024507183	0.151864739	0.268630023	0.033552847	0.203134484	0.136946062	0.123482371	-0.019557816	-0.011796181	0.070801219	0.089463062	-0.065549514	-0.203231191
	TCGA.BP.5181.01A.01R.1426.07	0.153052088	-0.165930938	0.230984853	0.105937494	-0.017889334	0.052071431	0.082265467	0.102006353	-0.061161929	0.090082018	0.013429259	0.060298298	0.184452343	0.348575176	0.074669927	0.179562552	0.086903862	0.159856369	-0.003018467	-0.007000983	-0.000900968	0.115343137	-0.066890657	-0.187790628
	TCGA.BP.4334.01A.01R.1289.07	-0.070335802	-0.16624487	0.247544052	0.004872835	-0.078092691	0.041435045	0.095386232	0.085655664	-0.027058211	-0.051479685	0.089206044	-0.046395509	0.169850461	0.30630738	-0.099452717	0.141413038	0.079982095	0.147573487	0.024016733	-0.099619856	-0.000917171	0.110633391	-0.050205842	-0.271133898
	TCGA.CJ.4874.01A.01R.1305.07	0.18077638	-0.13264172	0.244956778	0.207531227	-0.055147925	0.057494907	0.082757888	0.140012753	-0.067597021	0.098545978	0.026103576	0.079326757	0.153769188	0.327649934	0.153821179	0.217072785	0.096172393	0.169815597	0.031188705	0.005870483	0.061756924	0.040019207	-0.023642828	-0.213306307
	TCGA.CJ.4887.01A.01R.1305.07	0.189715825	-0.108093749	0.246520181	0.221410155	-0.067091502	0.046798064	0.09169802	0.134281481	-0.129412046	0.074330619	0.053345128	0.043988031	0.137333622	0.382079409	0.187601495	0.217940831	0.100692818	0.149108396	0.03127416	-0.043507409	0.042522528	0.096424909	-0.026628998	-0.137593895
	TCGA.BP.4976.01A.01R.1334.07	-0.057451713	-0.13291523	0.213103615	0.014896857	-0.057153148	0.080746523	0.080228753	0.144348712	-0.075977983	0.076572736	-0.038343643	0.024621178	0.16652918	0.295039943	0.004545409	0.209803962	0.117769848	0.168814185	-0.001004585	-0.017004562	0.003379354	0.113413839	-0.032087923	-0.23816621
	TCGA.B0.4699.01A.01R.1277.07	0.032638476	-0.134029075	0.239165258	0.137331222	-0.037218184	0.048207686	0.137351386	0.234316296	-0.068244274	-0.00192874	0.048360509	0.025866045	0.128395118	0.152140217	0.175065675	0.249663592	0.116777027	0.169590503	0.067572378	-0.022822084	0.083653534	-0.006939682	0.02150443	-0.210623584
	TCGA.BP.4771.01A.01R.1289.07	0.182492631	-0.095906944	0.265327071	0.259115615	-0.015294658	0.063341111	0.073568943	0.154017945	-0.058663876	0.03649174	0.156212363	0.079233409	0.160213866	0.374031239	0.300812299	0.253327263	0.146473247	0.197964957	0.057512009	-0.034263379	0.084285047	0.059351713	-0.012526114	0.048765947
	TCGA.B0.5116.01A.02R.1420.07	0.081724185	-0.160712703	0.205084366	0.007201351	-0.083385834	0.054971063	0.02807374	0.106901432	-0.091906719	0.052083431	-0.004158609	0.023246681	0.170154811	0.339632765	0.01662337	0.175920749	0.105694494	0.153112391	-0.000179382	-0.000815482	0.04014408	0.076356664	-0.006781848	-0.189996423
	TCGA.BP.4991.01A.01R.1334.07	0.048112052	-0.149237456	0.244675132	0.08083729	-0.013301018	0.060968704	0.07330074	0.130943839	-0.060159045	0.068175561	0.017068743	0.043958563	0.173623233	0.404256588	0.046605501	0.239345416	0.165257714	0.202840251	0.007741383	0.011850556	0.040642247	0.089885699	-0.032424028	-0.214737093
	TCGA.BP.4998.01A.01R.1334.07	0.110578914	-0.132308882	0.240543691	0.159902819	-0.050243565	0.039193926	0.11005239	0.189912196	-0.028169406	0.044166992	0.005732101	0.039061077	0.165392981	0.389233337	0.112646364	0.234790228	0.146355458	0.197869478	-0.0054816	-0.014981591	0.057073305	0.102060108	-0.044791432	-0.12644569
	TCGA.A3.3316.01A.01R.0864.07	0.014549372	-0.154084102	0.204617378	0.007384867	-0.027637133	0.113404342	0.100914616	0.252419577	-0.062625851	0.121072719	0.014254489	0.000773727	0.187582199	0.405389293	0.012841814	0.21025873	0.14066323	0.191424575	-0.025066515	-0.016755071	0.065824562	0.034326203	-0.024795032	-0.181173244
	TCGA.BP.5175.01A.01R.1426.07	-0.029478209	-0.165198563	0.201262966	0.170339368	-0.117442052	0.063883039	0.065049826	0.135024193	-0.115962873	0.081350072	0.083286163	0.060312928	0.175855168	0.342792417	0.096427718	0.179605071	0.068753922	0.110462687	-0.014361843	-0.05036875	0.053065978	0.105373256	-0.02458342	0.13842852
	TCGA.BP.4969.01A.01R.1334.07	-0.068645054	-0.132518199	0.223198554	0.036084133	-0.06987669	0.038524787	0.068522201	0.065281206	-0.113225611	0.057972248	-0.00022789	0.015955593	0.174337759	0.410873972	-0.061826116	0.18108232	0.075948622	0.147630144	0.002347612	-0.041606187	-0.020171776	0.078971931	-0.074473359	-0.273160844
	TCGA.B8.A54E.01A.11R.A266.07	0.0126385	-0.10777338	0.192068915	-0.08262466	-0.124903957	0.051523691	0.064325698	0.13758006	-0.108152585	0.007908509	0.047415799	-0.081597383	0.117286988	0.013711697	-0.040774846	0.202491864	0.078346317	0.103219611	0.026892293	-0.044802421	-0.015147146	0.031657939	-0.071324042	-0.104566591
	TCGA.A3.3365.01A.01R.0864.07	0.075340175	-0.138941571	0.24319028	0.125495879	-0.003237673	0.042550461	0.115736701	0.14745912	-0.010314458	0.041472759	0.011394114	0.048094252	0.162608783	0.438476213	0.093200979	0.24279111	0.128187532	0.197350174	-0.000290586	0.014612027	0.045113439	-0.03436209	-0.03419394	-0.182127101
	TCGA.BP.5189.01A.02R.1426.07	0.153730319	-0.143967873	0.217833351	0.058895749	-0.023020673	0.076901932	0.088133805	0.215410332	-0.045904139	0.103208513	0.031375391	0.021668179	0.169198303	0.43078574	0.059978351	0.205687535	0.127350307	0.188484418	0.004479729	0.002963693	0.046866292	0.078580783	-0.038580223	-0.087516394
	TCGA.CJ.4642.01B.01R.1305.07	0.018678517	-0.121639753	0.219444973	0.120616199	-0.007142714	0.0472135	0.12651301	0.068538625	0.002786575	-0.015380535	-0.002315065	0.023886815	0.216379941	0.46083224	0.048342043	0.137189352	0.000797331	0.111935558	0.015566737	0.124647371	0.021716242	-0.036521379	0.023300028	-0.276320496
	TCGA.CJ.6033.01A.11R.1672.07	0.14413012	-0.173519834	0.215299288	0.079215895	-0.069256988	0.029756625	0.076361946	0.187019371	-0.086851491	0.059673919	0.054056901	0.065510265	0.172605603	0.445272445	0.044210076	0.178512432	0.064228206	0.16176794	0.001696582	0.004968277	0.043499089	0.065060733	0.009229747	-0.132705377
	TCGA.DV.5569.01A.01R.1541.07	0.013425899	-0.137346548	0.224380582	0.109251855	-0.059460583	0.054748443	0.093008706	0.169097498	-0.1175379	0.094207049	0.062275426	0.049573578	0.168788815	0.353105997	0.051343919	0.198012272	0.099746984	0.148718047	-0.009766575	-0.007657735	0.060092642	0.040011938	-0.033170339	-0.25014904
	TCGA.DV.A4W0.01A.11R.A266.07	0.043025546	-0.18446923	0.238884736	0.065225254	-0.022236747	0.094284185	0.047930556	0.155465992	-0.105182696	0.052575052	0.03033022	0.029147609	0.181105021	0.393823775	-0.030514966	0.209447956	0.137246612	0.1319205	-0.055293902	-0.023335592	0.022576482	0.060865923	-0.031127187	-0.227614165
	TCGA.CW.5589.01A.01R.1541.07	0.061023914	-0.149216929	0.226408516	0.126258095	-0.011733973	0.055471419	0.145793421	0.189028528	-0.036659685	0.081155661	0.009072	0.086784474	0.173869413	0.429533802	0.057626583	0.196678491	0.092031005	0.172134343	-0.003562375	-0.01347965	0.040369715	0.16180218	-0.061937287	-0.222487183
	TCGA.A3.A8OX.01A.11R.A37O.07	-0.00794232	-0.105977821	0.24177362	0.125232818	-0.00848465	0.079994846	0.11467255	0.184851839	-0.06593863	0.065051638	0.036097785	0.025679153	0.163403706	0.26290688	0.147507016	0.208618477	0.09568517	0.156407467	0.01298603	-0.020596357	0.036517457	0.108018264	-0.035686299	-0.128889949
	TCGA.BP.4329.01A.02R.1289.07	0.103892596	-0.172976979	0.237510186	0.125919893	-0.02755122	0.05836183	0.122399132	0.183731709	-0.002137163	0.104261714	-0.004872425	0.018490286	0.170632554	0.414152856	0.093782563	0.213817261	0.097219056	0.19159297	0.014771826	-0.008657778	0.044151032	0.130458563	-0.038596223	-0.138190056
	TCGA.B8.4154.01A.01R.1188.07	0.105049883	-0.132219342	0.249402901	0.200303504	-0.047829754	0.056734774	0.099754913	0.118138621	-0.109421168	0.090676693	0.013217668	0.047930726	0.132610832	0.273637773	0.106942844	0.209737507	0.063817225	0.144057872	0.000927347	0.021363688	0.029641965	0.078997976	-0.042322517	-0.201800405
	TCGA.B2.4098.01A.02R.1325.07	-0.103011354	-0.051934154	0.214116965	-0.024470206	-0.014041425	0.035573227	0.147978207	0.256183359	-0.077337802	0.055695073	0.085401119	-0.020283757	0.108112727	0.023131036	0.031361533	0.215194777	0.11810917	0.140627794	0.00296717	-0.030376815	0.026132521	0.025154057	-0.087571436	-0.142124717
	TCGA.B0.5697.01A.11R.1541.07	0.011701919	-0.108381194	0.2347237	0.164407955	-0.054192045	0.070916479	0.093126067	0.194736721	-0.042792857	0.064678752	0.072893672	0.031561333	0.133632337	0.233635388	0.185721118	0.200588873	0.110751018	0.157634981	0.009257978	-0.039907637	0.095859604	-0.007960932	-0.060156136	-0.124180279
	TCGA.MM.A563.01A.11R.A266.07	0.120024467	-0.122693787	0.243948781	0.205591689	0.065208401	0.046463435	0.145378137	0.235992492	-0.092880203	0.087752087	0.098560617	0.07931395	0.194762109	0.441933945	0.183215117	0.233938132	0.103852037	0.17166496	0.015315031	0.001464855	0.055874151	0.03361716	-0.036890835	0.025396447
	TCGA.B0.5690.01A.11R.1541.07	0.103024882	-0.124133318	0.237958197	0.105436685	-0.049259516	0.041921131	0.103598851	0.099341984	-0.040653046	0.078672787	0.040046537	0.102252608	0.185349319	0.472695839	0.053506005	0.195229837	0.109108551	0.22336373	0.007622307	0.003926298	0.027470289	0.078898036	-0.052391485	-0.184988673
	TCGA.A3.3308.01A.02R.1325.07	0.10270058	-0.161893278	0.221607578	0.025423802	-0.027878251	0.080332323	0.078383037	0.177354175	-0.090691135	0.046467417	0.012355184	0.027484534	0.158533902	0.369202337	0.0092304	0.220746593	0.113786618	0.178903691	0.005928319	-0.01249192	0.032103902	-0.00530468	-0.027254819	-0.094849171
	TCGA.BP.5186.01A.01R.1426.07	-0.042815056	-0.147493788	0.239113009	0.090191403	-0.034174428	0.055692081	0.081995832	0.11285362	-0.021929843	0.070135041	-0.006620593	0.04971924	0.189383148	0.287886014	0.049551389	0.211257839	0.099019022	0.177050878	-0.012613208	0.011420491	0.003169188	0.116965618	-0.053154014	-0.231071897
	TCGA.BP.4975.01A.01R.1334.07	0.000687321	-0.130388169	0.224303036	0.031987074	-0.022681274	0.095233806	0.104727112	0.166675967	-0.010692194	0.102618617	-0.031255789	0.032213638	0.153079893	0.359484917	0.026434576	0.218360563	0.111353324	0.175119304	-0.027981694	-0.009621223	0.013510361	0.162564496	-0.053098597	-0.253070228
	TCGA.B0.4816.01A.01R.1503.07	0.144882338	-0.150344964	0.241729446	0.160450277	-0.056186174	0.064894155	0.110549547	0.181394998	-0.100834177	0.083460188	0.011208038	0.059346231	0.152166724	0.445272445	0.058951024	0.196800949	0.082450443	0.180536846	0.001482709	-0.028916725	0.015151815	0.030441052	-0.067381182	-0.180338619
	TCGA.CW.6087.01A.11R.1672.07	0.30141645	-0.047876688	0.23954649	0.205040258	0.090116356	0.088822281	0.089579387	0.23745317	-0.047914493	0.048071824	0.097811674	0.130327465	0.114118473	0.03278884	0.333337531	0.287577315	0.135354083	0.211615999	0.076512632	0.011966069	0.132236461	0.048050142	0.035446006	-0.013771313
	TCGA.CJ.4899.01A.01R.1334.07	-0.053092025	-0.131229921	0.235273649	0.057284985	0.004545081	0.073588021	0.121566656	0.17112652	0.027348259	0.03667816	0.013132757	0.014177449	0.187275649	0.431560749	0.077537953	0.217604975	0.135458136	0.187962376	-0.004531143	-0.005355272	0.027945703	0.08591384	-0.032642496	-0.215035173
	TCGA.CZ.5982.01A.11R.1672.07	-0.040968403	-0.180036938	0.231477438	0.019382328	-0.083099517	0.070016955	0.068609077	0.112386344	-0.028354571	0.108528849	0.003650137	0.033233718	0.168746496	0.282103255	-0.004357071	0.21082044	0.123161719	0.169398835	0.001673285	-0.008133433	0.024540754	0.019361172	-0.049400266	-0.212710147
	TCGA.BP.4327.01A.01R.1289.07	0.107499788	-0.170631805	0.223887521	0.111361618	-0.052098005	0.076185122	0.106575346	0.146933761	-0.092706157	0.048080123	0.073239246	0.033452115	0.174108494	0.460713008	-0.008982119	0.188979513	0.104225939	0.164652062	-0.020573077	-0.029603369	0.057242975	0.118628237	-0.087093841	-0.187671396
	TCGA.CJ.5676.01A.11R.1541.07	0.192062427	-0.118251214	0.237151388	0.185555309	-0.059682369	0.059569012	0.09435914	0.156862738	-0.056847637	0.071526204	0.041276148	0.057338218	0.195558671	0.474663169	0.134345714	0.175294993	0.090676282	0.146087375	0.03103082	-0.052470069	0.058603408	0.066938114	-0.042641352	0.039525456
	TCGA.CW.5583.01A.02R.1541.07	-0.017773749	-0.159276788	0.237940487	0.107523845	-0.009318567	0.056937362	0.077305549	0.107183808	-0.025620867	0.095925496	-0.026100827	0.051480883	0.197331689	0.318647907	0.022963061	0.21495363	0.143026186	0.161142567	0.002431187	-0.009179068	0.025280346	0.167739492	-0.04807352	-0.275366639
	TCGA.B0.5707.01A.11R.1541.07	-0.110437031	-0.108894131	0.204378808	-0.031616751	-0.046611113	0.041918738	0.113813403	0.173816869	-0.013967806	0.019686727	0.075860897	-0.024328212	0.133554125	-0.028913795	0.004516385	0.168658775	0.061692172	0.121190237	-0.002322179	-0.053577088	0.047215943	0.004540221	-0.08910767	-0.226839156
	TCGA.AK.3461.01A.02R.1277.07	0.001735871	-0.159465854	0.246079673	0.189658654	-0.057125151	0.094306031	0.078569454	0.135141969	-0.069819864	0.116990773	0.02946989	0.075702637	0.179893637	0.357279122	0.06376874	0.213288575	0.12844749	0.187706636	0.011708877	-0.017488162	0.054832066	-0.000199387	-0.035246014	-0.08697985
	TCGA.B0.4718.01A.01R.1277.07	0.110828956	-0.151936629	0.245005961	0.14055489	-0.11222613	0.056672893	0.043589233	0.101255003	-0.012735307	0.038570627	0.076471755	0.018753104	0.182201624	0.468761178	0.063239397	0.194180326	0.1142917	0.166251313	0.019286822	-0.029531928	0.076035181	0.122454027	-0.055531736	-0.171455824
	TCGA.BP.4765.01A.01R.1289.07	-0.097928975	-0.151787503	0.232568224	0.10745164	-0.041188392	0.067343133	0.065918179	0.126614311	-0.068491735	0.088421159	0.007240065	0.067794005	0.175791655	0.389471802	-0.042915603	0.222824885	0.12610709	0.17388102	-0.028303474	0.013601563	0.015904961	0.123387522	-0.0499497	-0.284249434
	TCGA.A3.3383.01A.02R.1325.07	0.144517838	-0.138979644	0.24562772	0.213587803	0.060389346	0.038888862	0.139448574	0.105766195	-0.059285388	0.077858285	0.067015699	0.083688066	0.172597505	0.431143436	0.12386913	0.184947127	0.060141528	0.158656808	0.000674005	-0.0273258	0.052790246	0.135273952	-0.045575871	-0.083283653
	TCGA.BP.4782.01A.02R.1420.07	0.08126693	-0.13670473	0.232504549	0.144931606	-0.041301785	0.061291328	0.09517797	0.179436162	-0.085293147	0.063436308	0.028171953	0.073343683	0.17345285	0.316799809	0.129664595	0.209933271	0.104553233	0.153736599	-2.37E-05	0.013325677	0.026362489	0.063888516	-0.041819351	-0.043519733
	TCGA.B0.4817.01A.01R.1277.07	-0.086973375	-0.151596881	0.21114467	0.164495161	-0.165964276	0.065345112	0.03122092	0.167385103	-0.159950927	0.258541791	0.015979087	0.032224573	0.124858212	0.147251699	0.02875549	0.181501686	0.078551324	0.108938982	0.019659064	-0.058148615	0.036996442	0.04995444	-0.057785888	-0.089960653
	TCGA.B0.5701.01A.11R.1541.07	0.090463619	-0.138987227	0.210599425	0.089117901	-0.052163225	0.081151966	0.051376708	0.199443922	-0.10215166	0.054475244	0.062947362	0.008674477	0.144401264	0.229402647	0.103188194	0.17788043	0.105225096	0.113021666	0.007168239	-0.032952024	0.029200534	0.006608775	-0.023218911	0.106295457
	TCGA.B0.5698.01A.11R.1672.07	0.189890088	-0.131160539	0.23310934	0.123093818	-0.011981793	0.075173441	0.089746989	0.169904863	-0.114736522	0.140522282	0.043659311	0.027858251	0.146592683	0.395791105	0.135396804	0.209332052	0.097663167	0.169754998	-0.005830174	-0.032719169	0.057708871	0.052481481	-0.030090243	0.079587457
	TCGA.BP.4337.01A.01R.1289.07	-0.000453778	-0.132313271	0.220295238	0.065263894	0.023747743	0.072954541	0.094065038	0.121018726	-0.020259239	0.061998949	0.067725739	0.048063755	0.172789039	0.344282819	0.017330033	0.195624166	0.089029998	0.157558072	0.006775676	-0.0282987	0.025685349	0.053726037	-0.026011856	-0.137891976
	TCGA.B0.5702.01A.11R.1541.07	-0.068819218	-0.063031508	0.219071576	0.203199622	0.193705787	-0.001167615	0.149259234	0.147382633	0.038234475	0.045526885	0.079777536	0.15686236	0.214051556	0.497615357	0.139973316	0.119522695	0.032826854	0.176516841	0.031871792	-0.086100568	0.04533654	0.068897861	-0.030532843	-0.416954811
	TCGA.CJ.4638.01A.02R.1325.07	-0.093103219	-0.175886997	0.216107914	0.092047954	-0.019629497	0.048213297	0.01408316	0.03554478	-0.142853277	0.034782802	0.106407356	0.009383976	0.169477029	0.148324788	0.003555927	0.166413234	0.090620988	0.109441046	-0.019729227	-0.039793942	-0.003146974	0.145742045	-0.028198662	-0.120961011
	TCGA.AK.3433.01A.02R.1277.07	-0.06320828	-0.130994598	0.228497606	-0.029982429	-0.105017744	0.014070888	0.108332231	0.023113813	-0.092526257	-0.033846191	0.028785941	-0.074062539	0.141259045	0.204244664	-0.056754699	0.207761145	0.106600396	0.172889349	0.021797084	-0.055688138	-0.029415956	0.077066401	-0.020205301	-0.160307619
	TCGA.A3.3317.01A.02R.1325.07	0.010242797	-0.159764798	0.230997824	0.05882763	-0.064083379	0.079428061	0.0574049	0.191548938	-0.080936412	0.040116295	0.024939629	0.023866345	0.180716997	0.287289853	0.078824759	0.23663305	0.162040911	0.172332446	0.025428324	-0.001282742	0.045890076	-0.010083511	-0.007961706	-0.175032789
	TCGA.B8.4148.01A.02R.1325.07	0.14151292	-0.106033832	0.264043961	0.23432566	-0.084763199	0.070123071	0.057750602	0.132801602	-0.10106846	0.04989012	0.096724963	0.083969107	0.168591186	0.295516871	0.184656198	0.250144816	0.127110461	0.193620382	0.031859931	-0.003426654	0.054372336	0.094998502	-0.045616165	-0.108918564
	TCGA.CZ.5455.01A.01R.1503.07	0.164855699	-0.129260868	0.250893897	0.165933355	-0.06159211	0.100206262	0.086033841	0.228642538	-0.114595873	0.089487943	0.032615765	0.04410959	0.1583424	0.327351854	0.174381354	0.248233126	0.127765977	0.181027791	0.029609892	-0.008365865	0.079788901	0.065211617	-0.015121578	-0.094312627
	TCGA.CZ.4865.01A.02R.1503.07	0.125785506	-0.124323747	0.232560893	0.151420926	-0.034532209	0.066729876	0.109758475	0.190767214	-0.073775161	0.043517355	0.018157196	0.077829179	0.168428736	0.391439132	0.097474328	0.197218929	0.089246893	0.153884104	-0.008451892	0.002757494	0.050926235	0.067286034	-0.039160886	-0.190354119
	TCGA.BP.4330.01A.01R.1289.07	0.165314592	-0.07281138	0.256861419	0.221528216	-0.041482925	0.053658025	0.0687149	0.154266139	-0.051462493	0.072687567	0.046706888	0.063279807	0.19199382	0.348694408	0.204667783	0.245769508	0.144757237	0.2049549	0.040321035	-0.011238039	0.05681004	0.170781974	-0.026842702	-0.06557768
	TCGA.BP.4992.01A.01R.1334.07	0.097334475	-0.112231919	0.278318819	0.237353541	-0.05684051	0.083497642	0.031983832	0.121667807	-0.149675938	0.024444592	0.140592833	0.042428732	0.170012806	0.391200668	0.218765397	0.230618061	0.136042815	0.137968651	0.055044002	-0.115502394	0.032233447	0.01955301	-0.071191306	0.138011208
	TCGA.A3.3335.01A.01R.0864.07	-0.041431283	-0.121712825	0.21174224	0.030674067	-0.08629782	0.061960778	0.0101614	0.155455963	-0.100614202	0.122762091	0.043979742	-0.043258217	0.138911959	0.19929653	0.051638049	0.185296962	0.10676877	0.123302367	-0.024699045	-0.016001912	0.053334994	0.069591977	-0.06985405	-0.138965065
	TCGA.AK.3427.01A.01R.0864.07	-0.018987675	-0.148718811	0.223272918	-0.090703644	-0.149335039	0.004119238	0.075682298	-0.002342173	-0.130216231	-0.076191154	-0.043114201	-0.110842678	0.118952597	0.152497913	-0.033147479	0.187417865	0.015732305	0.081372962	0.000358183	-0.035802994	-0.038936156	0.028661836	-0.072285408	-0.492965303
	TCGA.CZ.5984.01A.11R.1672.07	0.156255706	-0.113193011	0.206894741	0.103090752	-0.00142779	0.066133405	0.129335616	0.158833842	-0.114148977	0.067445432	0.049367576	0.019048724	0.147961738	0.376177417	0.151629778	0.201968925	0.152814069	0.151592906	0.002103244	-0.041224662	0.045509377	-0.00356615	-0.038613607	-0.060629546
	TCGA.A3.3387.01A.01R.1541.07	0.108840355	-0.159513875	0.228370334	0.066504617	-0.001302885	0.049812368	0.097281055	0.174116354	-0.077629941	0.060568379	0.005838891	0.021140116	0.158665285	0.352271372	0.055680575	0.219225783	0.135908614	0.172786013	-0.022204943	-0.009394554	0.029805843	0.026110282	-0.027101531	-0.075473948
	TCGA.CZ.5458.01A.01R.1503.07	0.141964138	-0.123097439	0.236066903	0.136838771	-0.020059499	0.070924029	0.069616551	0.127249685	-0.048907722	0.038160045	0.021698393	0.031777813	0.179925331	0.442947419	0.132736247	0.198023249	0.107083877	0.16977627	0.012407908	-0.014821216	0.061673784	0.102181498	-0.028787912	-0.17956361
	TCGA.CJ.4920.01A.01R.1426.07	0.094936593	-0.164210683	0.230385231	0.04938281	-0.052595597	0.07089419	0.089473377	0.137493765	-0.04819881	0.090330124	0.0390378	0.038973117	0.155696401	0.369023489	0.040427297	0.210911117	0.099878843	0.165479222	-0.001894009	-0.030126592	0.038914894	0.095712919	-0.051485111	-0.171276976
	TCGA.B2.4099.01A.02R.1188.07	0.106182505	-0.142996568	0.231637384	0.152250629	-0.02877767	0.068189537	0.101392727	0.142912668	-0.063375193	0.078694807	0.00686734	0.039626504	0.13716311	0.311851675	0.083458328	0.191206473	0.071764421	0.147443735	-0.046613752	0.01754448	0.032374408	0.050108999	-0.046234759	-0.127399547
	TCGA.A3.A8CQ.01A.11R.A37O.07	-0.08036909	-0.162287101	0.236712235	0.043489169	-0.089399967	0.045031661	0.087863923	0.093816464	-0.08420806	0.063007286	0.070687239	0.0418951	0.18375113	0.398950757	0.022932282	0.205213154	0.102084582	0.191087591	-0.009010789	-0.024517578	-0.013870197	0.087984081	-0.070696543	-0.2106832
	TCGA.B0.4836.01A.01R.1305.07	0.110492713	-0.122651277	0.233963932	0.1484488	-0.02701131	0.041005604	0.066264747	0.187524477	-0.004787042	0.049668756	0.045899758	0.048253681	0.162414231	0.303803505	0.238288959	0.219649974	0.108953982	0.12954263	0.040724133	-0.018159535	0.063404122	0.044308528	0.009052384	0.130499583
	TCGA.BP.4967.01A.01R.1334.07	0.030395137	-0.123600613	0.220427671	0.017462904	-0.090241018	0.067695301	0.032533175	0.147748666	-0.051967517	0.030376385	0.010872336	-0.001184865	0.168183569	0.249552879	-0.020994311	0.177649449	0.145118945	0.125059696	-0.019234458	-0.044148234	0.026564134	-0.002823174	-0.051867492	-0.20430428
	TCGA.CJ.4634.01A.02R.1325.07	-0.02836399	-0.163569379	0.224179694	0.028835245	-0.061263078	0.078064156	0.108952861	0.140089227	-0.033415615	0.086617178	0.018321543	0.016621657	0.178069352	0.346548229	0.003361363	0.207925302	0.114863193	0.183050147	-0.009242136	-0.009542482	-0.026687417	0.12880145	-0.060822613	-0.265768451
	TCGA.A3.3378.01A.02R.1325.07	0.083528234	-0.077413383	0.227015745	0.097597702	-0.070995759	0.089240257	0.122111689	0.235163226	-0.101033809	0.160668663	0.058432523	0.003074573	0.13588281	0.1873137	0.133681329	0.259373088	0.133644406	0.181247967	0.037802045	-0.021189105	0.032728227	0.134479938	-0.018147949	-0.03249076
	TCGA.A3.3382.01A.02R.1325.07	0.138936854	-0.160294883	0.236335228	0.132032192	0.056751556	0.081165587	0.053172025	0.190263282	-0.11739698	0.063172843	-0.005618182	0.016359849	0.184424069	0.385656373	0.116444054	0.227875743	0.1607583	0.170283116	-0.00571773	-0.019704853	0.032193678	0.104397219	-0.045320573	-0.152319065
	TCGA.BP.5202.01A.02R.1426.07	0.00072819	-0.136915893	0.24188952	0.080981387	-0.079015399	0.090313102	0.090923005	0.147156433	-0.111936253	0.056447405	0.012165981	0.025476127	0.175972402	0.33575772	0.006033837	0.21063318	0.10344633	0.162647238	-0.04117338	-0.008861612	0.007220295	0.091061114	-0.039345754	-0.214737093
	TCGA.B4.5378.01A.01R.1503.07	0.042799067	-0.132510948	0.249481348	0.078455766	-0.06208786	0.063514614	0.088787769	0.105660087	-0.017680463	-0.008443602	0.034534348	-0.000873079	0.209524637	0.393644927	0.011433484	0.22046587	0.137310579	0.181335697	-0.003459317	-0.001253638	0.043325503	0.130729202	-0.042767833	-0.222010254
	TCGA.CZ.5459.01A.01R.1503.07	0.098189832	-0.133129698	0.227489344	0.151051952	-0.045865138	0.044062728	0.065346164	0.182985706	-0.08307197	0.076549297	0.058408635	0.008406703	0.177759978	0.407773936	0.083115358	0.20134719	0.103405267	0.10520319	0.019389608	-0.037632941	0.066524929	0.097727834	-0.030066097	-0.050196733
	TCGA.BP.5007.01A.01R.1334.07	0.105653201	-0.153123634	0.246000145	0.162289941	-0.075163066	0.057841538	0.063980833	0.124841532	-0.139858309	0.011330341	0.023104009	0.026984354	0.194241622	0.434243472	0.088461682	0.208821162	0.123672222	0.177695031	0.009167807	-0.017001418	0.027931225	0.146181929	-0.052868379	-0.154703708
	TCGA.BP.4349.01A.01R.1289.07	0.111900017	-0.17624434	0.239360672	0.124714903	-0.056045154	0.062899785	0.069307058	0.084414541	-0.10132938	0.045644391	0.032671853	0.040692637	0.179532747	0.421724097	0.029344679	0.197149474	0.103898701	0.186378269	0.00188906	-0.021596029	0.026924016	0.070035268	-0.070148341	-0.212888995
	TCGA.AS.3777.01A.01R.0864.07	-0.064665852	-0.12845693	0.19186296	0.022531202	0.051551255	0.025369166	0.109262163	0.13921932	-0.063423888	-0.012506508	-0.039275655	-0.067502797	0.123707774	0.071420055	0.017730853	0.163273963	0.017517028	0.092260887	-0.003589752	-0.013887707	-0.019172326	0.068232321	-0.002094202	-0.24013354
	TCGA.B0.5083.01A.02R.1420.07	-0.065616694	-0.131574619	0.242676367	0.104616008	0.042883144	0.019590572	0.181850674	0.282285735	-0.031764594	-0.006647724	0.030200639	-0.033810141	0.173147953	0.235900799	0.137997749	0.204922152	0.036504867	0.170232323	0.015065215	-0.033058241	0.012477924	0.064790878	-0.015208992	-0.123524502
	TCGA.BP.5196.01A.01R.1426.07	0.148415154	-0.144759197	0.24958779	0.163438046	-0.093981131	0.037546626	0.063647203	0.103503454	-0.117158827	0.002470909	0.066613174	0.041646954	0.167431869	0.426552999	0.136754129	0.238224333	0.123249311	0.139364078	0.033649403	-0.017007013	0.063960706	0.010922476	-0.030383399	-0.048229403
	TCGA.B8.5553.01A.01R.1541.07	0.084154323	-0.132069062	0.229758386	0.161513886	-0.056100391	0.082463562	0.079417381	0.178359334	-0.04536181	0.087375093	0.061250098	0.050322518	0.169264871	0.350840587	0.129961067	0.201510129	0.110136979	0.175169486	0.03941095	-0.007319692	0.048472987	0.073361143	-0.039204802	-0.155359485
	TCGA.A3.3385.01A.02R.1420.07	0.025066926	-0.147621736	0.208427858	-0.025607456	-0.088280032	0.069531464	0.080899659	0.113591143	-0.093826233	0.093755069	-0.005561705	-0.022434077	0.157168278	0.144270895	-0.085930967	0.205900449	0.122213107	0.133592621	-0.016802499	-0.021714157	-0.063043596	0.107922662	-0.045953359	-0.243650888
	TCGA.AK.3458.01A.01R.1503.07	0.020343443	-0.172673146	0.262472702	0.224537158	-0.058630586	0.040954758	0.057040357	0.114890307	-0.068004529	0.044598971	-0.010635171	0.024716755	0.14683741	0.233218076	0.104601839	0.218344207	0.079353474	0.125833681	-0.009832895	-0.01491412	0.012456083	0.076210648	-0.050729003	-0.237212352
	TCGA.A3.3313.01A.02R.1325.07	-0.022033684	-0.128136774	0.238909427	-0.107910369	-0.115688979	0.063273991	0.081761555	0.139414547	-0.065608627	0.024402457	0.027074049	-0.04542505	0.142696668	0.339513533	-0.065464201	0.196398006	0.141895716	0.140425655	-0.030148808	-0.019517759	-0.039597182	0.077258882	-0.041857017	-0.281626326
	TCGA.B0.5402.01A.01R.1503.07	0.133091266	-0.144862513	0.23944182	0.157887216	-0.040293412	0.083762544	0.079576317	0.148195575	-0.042177394	0.079519268	-0.001903172	0.03774853	0.190796565	0.42744724	0.060697266	0.19710907	0.126872724	0.152788935	0.014391194	0.005291535	0.045838843	0.086337759	-0.055067892	-0.178490521
	TCGA.B0.5104.01A.01R.1420.07	0.000321593	-0.16611821	0.216340754	0.011213265	-0.109881402	0.082812797	0.088682266	0.111368007	-0.127877659	0.126915313	-0.014271931	-0.003472935	0.166980027	0.196613807	0.003008854	0.207423592	0.107780598	0.16476132	-0.003930998	-0.027715153	0.02455177	0.081929192	-0.07460515	-0.206450459
	TCGA.CJ.4637.01A.02R.1325.07	0.257664051	-0.059728238	0.257653251	0.204626426	-0.053523669	0.065419782	0.048979295	0.17956611	-0.12616108	0.020965209	0.101255603	0.100740626	0.12874277	0.175330869	0.319362774	0.281047917	0.155701914	0.186688593	0.075190948	-0.007437514	0.100924285	0.060811152	0.002518698	0.046739001
	TCGA.B2.3924.01A.02R.1325.07	0.197783552	-0.082291265	0.260782596	0.199614014	-0.047747221	0.091613245	0.092973756	0.158627372	-0.063325989	0.072942227	0.04863913	0.067276287	0.156264119	0.277393585	0.229458449	0.258485606	0.11893739	0.174480328	0.038988963	-0.010052225	0.074417383	0.066412659	-0.017631509	-0.088708716
	TCGA.B0.4833.01A.01R.1305.07	0.048356446	-0.144882228	0.255438878	0.231450018	-0.066441484	0.071514242	0.09356938	0.091824874	-0.054449422	0.054009625	0.072409073	0.073161639	0.181581167	0.370036962	0.138842397	0.20571294	0.075365395	0.157257554	0.023098161	-0.053483613	0.046721821	0.096264707	-0.055290811	-0.054250626
	TCGA.CJ.5681.01A.11R.1541.07	-0.09578676	-0.117204045	0.197571832	-0.091964572	0.179247544	0.044685388	0.157757745	0.16104333	-0.065882615	-0.018609585	0.08121811	-0.031274072	0.104468883	0.081256707	-0.116857632	0.173568949	0.045694395	0.127863339	0.021319726	0.005606698	-0.004156282	0.138303149	-0.037408136	-0.150470967
	TCGA.B0.5400.01A.01R.1503.07	0.004294327	-0.155597884	0.229503218	0.201897513	-0.089429932	0.062948942	0.092504928	0.217972844	-0.076624829	0.130419378	0.063205289	0.079583498	0.169506471	0.257660665	0.094901249	0.172458153	0.048792112	0.121499769	-0.019897621	0.024368996	0.073415624	0.084536833	-0.031171199	-0.101943484
	TCGA.B0.4706.01A.01R.1503.07	0.05791498	-0.170287118	0.25231656	0.204914083	-0.05969151	0.034598674	0.012158749	0.056239749	-0.073228823	0.027839557	0.095588361	0.142089208	0.190346492	0.34016931	0.06451407	0.204028221	0.114490058	0.165545996	-0.00348692	-0.021892468	0.028885948	0.12079125	-0.053244806	-0.256170264
	TCGA.CJ.5686.01A.11R.1672.07	0.090337639	-0.112068079	0.232575842	0.151634639	-0.081862592	0.081084733	0.072904242	0.180687373	-0.091950797	0.066670706	0.01305498	0.04712166	0.143009462	0.341361631	0.133572292	0.21670383	0.114480868	0.164282631	0.025824453	-0.017904849	0.028009027	0.063792883	-0.04180526	-0.131393824
	TCGA.B0.5705.01A.11R.1541.07	0.046902235	-0.130101836	0.233941032	0.1196004	-0.054323136	0.059192524	0.058534521	0.117697608	-0.079234996	0.09830346	0.050925997	0.051545577	0.165960803	0.305353523	0.111188703	0.207474166	0.097001904	0.166986289	0.024080674	-0.028273535	-0.004225026	0.140453511	-0.050720122	-0.111601288
	TCGA.MM.A84U.01A.11R.A37O.07	-0.026252757	-0.145151416	0.234022672	0.166955054	-0.004648829	0.061173526	0.083063241	0.132672265	-0.062416506	0.043936257	0.068102209	0.060878218	0.175728327	0.3779659	0.055744759	0.202160759	0.069456379	0.13133018	-0.032119549	-0.026279359	-0.009482397	0.048128025	-0.060776424	-0.164421128
	TCGA.B0.4842.01A.02R.1420.07	0.108261633	-0.123290301	0.214308505	0.201971974	0.083221848	0.085133811	0.124218842	0.197723923	-0.135862217	0.113160681	0.08107023	0.130511396	0.175745437	0.347859783	0.139271552	0.166830752	0.033236704	0.146901245	0.023216972	-0.053721726	0.042074182	0.176894692	-0.029196067	0.152617146
	TCGA.CZ.5465.01A.01R.1503.07	0.099124172	-0.173091661	0.217344405	-0.022082555	-0.102342281	0.075649585	0.043160756	0.13618391	-0.047808268	0.050461589	0.027893303	0.0062008	0.173468319	0.33712889	-0.0030411	0.19543729	0.112913153	0.151357773	-0.009844917	-0.03368964	0.026655591	0.133982142	-0.071264194	-0.203290807
	TCGA.B8.A54I.01A.21R.A33J.07	0.128557834	-0.011796042	0.225948118	0.195668447	0.039753223	0.053851817	0.121067046	0.178161901	-0.034342231	0.043921595	0.081623957	0.090241487	0.156525689	0.43776082	0.1177255	0.195054299	0.098152373	0.116380825	0.022865388	-0.05475624	0.034360619	0.023844973	-0.077959055	0.042029331
	TCGA.CJ.4891.01A.01R.1305.07	0.22245354	-0.184537038	0.221127042	0.092556473	0.094759248	0.081742724	0.094447714	0.233827631	-0.150001224	0.140182938	0.056035944	0.003904995	0.144081997	0.312328604	0.003110399	0.186734788	0.051151959	0.127035729	-0.02433104	0.020896618	0.061631038	0.043832619	-0.053323385	-0.02170025
	TCGA.B4.5377.01A.01R.1503.07	0.028105155	-0.115198478	0.229724644	0.105060841	-0.092911128	0.071163446	0.066880869	0.163285651	-0.113000228	0.119808164	0.041956076	0.027303826	0.152131014	0.122570645	0.083587039	0.218552757	0.098507645	0.164859306	-0.002665745	-0.014237986	0.021659855	0.076976737	-0.060488358	-0.111541672
	TCGA.B0.4690.01A.01R.1277.07	0.096602432	-0.106047757	0.222898388	0.105641534	-0.034385359	0.07979932	0.104380759	0.264955688	-0.113663968	0.108309976	-0.014495977	0.072493522	0.135434282	0.221473709	0.148126861	0.245574463	0.108679687	0.171052997	0.02999489	-0.016989202	0.097284002	0.00463509	0.027751711	-0.060510314
	TCGA.B0.5106.01A.01R.1420.07	0.164861185	-0.125432395	0.25578968	0.159507565	-0.095116599	0.07161604	0.056713666	0.134123507	-0.03283688	0.051270511	0.044134294	0.04503827	0.166903821	0.470728508	0.062596725	0.199047667	0.158334736	0.185394679	0.001026663	-0.010873519	0.04700743	0.078477079	-0.072699787	-0.206629307
	TCGA.BP.4807.01A.01R.1305.07	0.019956477	-0.13969607	0.207514897	0.014016128	-0.008959965	0.063765142	0.135593688	0.218225063	-0.042967566	0.080436974	-0.00757166	0.023001967	0.159349644	0.242398951	-0.011018804	0.203705473	0.093400066	0.136657299	-0.019395677	-0.005593921	0.054472889	0.118888852	-0.030054646	-0.254322165
	TCGA.CJ.4893.01A.01R.1305.07	0.10559372	-0.142954677	0.244491997	0.185860257	-0.074165832	0.059233361	0.110501042	0.143670666	-0.045321392	0.081756715	0.036132805	0.068115867	0.164191739	0.324013354	0.175026452	0.207310923	0.124793418	0.180774654	0.038048655	-0.012332126	0.059490052	0.050943972	-0.049617736	-0.226302611
	TCGA.DV.5568.01A.01R.1541.07	0.056842849	-0.163749064	0.235934091	0.152557171	-0.072839833	0.053131953	0.082252552	0.220266866	-0.09152758	0.064769241	0.055813807	0.046753673	0.185621981	0.447359008	0.143050638	0.191367363	0.104901753	0.137309833	0.008781296	-0.034125242	0.072411799	0.008962482	-0.032591249	-0.174019316
	TCGA.A3.3319.01A.02R.1325.07	0.075028919	-0.145451986	0.181340229	0.06661504	-0.12271795	0.06266962	0.076326997	0.204257314	-0.15683313	0.075305775	0.030024439	0.019287444	0.128557159	0.043340885	0.046953069	0.181791337	0.092662441	0.13414524	-0.020388543	-0.04677211	0.039589123	-0.00480339	-0.034716111	-0.188923334
	TCGA.MW.A4EC.01A.11R.A266.07	-0.110288869	-0.153504922	0.236359666	0.068679372	-0.055490396	0.056625107	0.094641596	0.109641227	-0.066941153	0.04604036	0.031273586	0.014140789	0.185154084	0.372063908	0.040855606	0.210761199	0.079677234	0.134702824	-0.008870647	-0.022722186	0.014041103	0.061367404	-0.074554607	-0.196077262
	TCGA.CZ.5468.01A.01R.1503.07	0.040729747	-0.17322102	0.206556555	0.070092215	-0.030964989	0.029684114	0.064072417	0.161650811	-0.198556508	0.039933097	0.028036814	0.044116633	0.115364258	0.40938357	0.04034809	0.182569786	0.079891293	0.132451648	-0.018486677	-0.045374604	0.052708626	-0.033530413	0.014536815	-0.064921903
	TCGA.B0.4837.01A.01R.1305.07	0.020156209	-0.159606479	0.2232006	0.067835815	-0.035574675	0.04700891	0.103467685	0.201613569	-0.051786925	0.061936033	-0.023012536	0.036188075	0.165708231	0.440026231	0.080108074	0.18447605	0.075759479	0.151791345	0.003437436	-0.005541594	0.047678351	0.078295688	0.005799095	-0.162215333
	TCGA.B0.5700.01A.11R.1541.07	0.047013982	-0.140043543	0.23253579	0.092607797	-0.022322788	0.048117345	0.108210701	0.128955249	-0.081706748	0.096128435	0.070902574	0.048831599	0.173619795	0.417014427	0.059330163	0.170888738	0.051777233	0.150400436	-0.003912	-0.032295159	0.033583641	0.091118824	-0.055729846	-0.10397043
	TCGA.BP.5001.01A.01R.1334.07	-0.001413591	-0.14856561	0.249872598	0.20280772	-0.063707954	0.04547377	0.073906192	0.043712498	-0.116420277	0.056674721	0.085763222	0.086220288	0.185405904	0.374388935	0.112913982	0.223276757	0.07000068	0.162066397	0.020199131	-0.045387266	0.017816665	0.119808391	-0.090810742	-0.127757243
	TCGA.B8.4622.01A.02R.1277.07	0.132731131	-0.154826507	0.235159158	0.17516948	-0.037298012	0.065012661	0.072491826	0.187341144	-0.08079321	0.123337085	-0.003609546	0.062791346	0.156245421	0.405448909	0.062820455	0.205412929	0.139284568	0.169174533	-2.40E-05	-0.019280262	0.034089968	0.118861365	-0.05983863	-0.178013592
	TCGA.A3.3322.01A.02R.1325.07	-0.036347999	-0.158533474	0.217471915	0.005955451	-0.023814164	0.061416491	0.085061292	0.140010441	-0.085554088	0.083075734	-0.002176191	0.006899676	0.177137826	0.302015023	-0.044961241	0.218514508	0.14216526	0.157956927	-0.015623686	-0.016918925	0.0077623	0.141029822	-0.047658793	-0.235483486
	TCGA.BP.4983.01A.01R.1334.07	0.133454093	-0.063171877	0.248217465	0.184331234	-0.013074853	0.026525306	0.097400783	0.255945767	-0.19470099	0.016442929	0.105397921	0.072198103	0.115426813	0.080481698	0.274935544	0.256097883	0.124625026	0.184776114	0.027578741	-0.050250887	0.09505694	-0.064279796	0.050489035	0.119530225
	TCGA.AK.3443.01A.02R.1325.07	-0.11245315	-0.117389998	0.229243014	-0.098944758	-0.072994164	0.034797818	0.060473888	0.040666511	-0.1456698	-0.065955256	-0.005087978	-0.099416744	0.168621142	0.170621199	-0.036253803	0.23705452	0.117906159	0.133568877	0.028567725	-0.048868247	-0.029931657	0.155509767	-0.073432374	-0.193275307
	TCGA.CJ.4886.01A.01R.1305.07	0.078291214	-0.144528464	0.251755953	0.169747582	-0.051720307	0.052332806	0.074759436	0.167992514	-0.020355174	0.072262015	0.021813906	0.063422438	0.187859201	0.363598426	0.147536262	0.219260219	0.110205014	0.184486927	0.017430952	0.001017114	0.052592356	0.066887277	-0.04011458	-0.140455467
	TCGA.B0.5694.01A.11R.1541.07	0.095313703	-0.16821558	0.214680006	0.112929352	-0.03668092	0.052515234	0.105212038	0.160468869	-0.116610636	0.062635702	0.021276032	0.07224253	0.178763513	0.437522356	0.029074353	0.177094088	0.109263769	0.163309146	-0.00616913	-0.007451274	0.021293281	0.113362599	-0.041189667	-0.163705735
	TCGA.B0.4694.01A.01R.1277.07	0.192954777	-0.109466961	0.234739525	0.200625317	0.041489014	0.055646791	0.185160302	0.28925	-0.059719072	0.110471692	0.046841002	0.026456258	0.150533195	0.281387862	0.23622299	0.205839025	0.078310015	0.139098488	0.02474974	-0.010594714	0.075674032	0.031345255	-0.032535011	0.119530225
	TCGA.BP.4768.01A.01R.1289.07	-0.094212676	-0.16296982	0.208890881	-0.014257395	-0.10956907	0.05776286	0.032274997	0.131185328	-0.146448001	0.02708697	0.028380036	-0.034500418	0.176910886	0.249612496	0.016230957	0.199146214	0.135083654	0.121323148	-0.004104256	-0.044526921	0.026721363	0.164871218	-0.062357519	-0.142482413
	TCGA.A3.3373.01A.02R.1420.07	0.036481519	-0.146122885	0.230291971	0.049175513	-0.004055825	0.075339882	0.125319382	0.16719284	-0.03021086	0.118798752	-0.000328798	0.047867822	0.156185207	0.301657327	0.011300314	0.209383066	0.094085577	0.166533761	-0.013691988	0.017320315	0.017527548	0.059187273	-0.045618928	-0.172707762
	TCGA.A3.3346.01A.01R.1766.07	0.086450235	-0.161654755	0.211121513	0.08596507	-0.063078205	0.06470178	0.089544883	0.22685501	-0.076514134	0.098243715	0.087344111	0.065131286	0.128436381	0.154107547	0.058407011	0.182905799	0.03319316	0.130580089	0.00633902	-0.082751987	0.025814902	0.022705745	-0.002191864	-0.053535233
	TCGA.B0.5693.01A.11R.1541.07	-0.036804408	-0.163885831	0.232415594	0.015065812	-0.026618816	0.078551362	0.067312853	0.11200624	-0.024328436	0.074836255	0.025181608	0.02987603	0.185102348	0.422618338	-0.038474425	0.211610261	0.101089844	0.161433514	-0.002000914	-0.00460524	0.002307418	0.085598765	-0.043595562	-0.249135567
	TCGA.B0.5094.01A.01R.1420.07	-0.003287928	-0.174198224	0.210319631	0.105941907	-0.057936011	0.059820128	0.030257292	0.151564552	-0.098153104	0.037146475	0.036058577	0.002984036	0.175862418	0.091451055	0.047318127	0.21329915	0.099284362	0.116741238	0.015466851	-0.034520493	-0.012334603	0.039742142	-0.079218434	-0.168057708
	TCGA.B0.5102.01A.01R.1420.07	0.091600044	-0.149856458	0.238249841	0.07713273	-0.065530058	0.042899189	0.048914228	0.147729224	-0.143199725	-0.020593095	0.039515113	0.015189668	0.142906116	0.338440444	0.088324792	0.196678076	0.072921511	0.124872653	-0.002848939	-0.01311716	0.006875715	0.04657683	-0.096654125	-0.227673781
	TCGA.B8.A54K.01A.11R.A33J.07	-0.02429947	-0.117497486	0.233071851	-0.017733866	-0.115249491	0.056545844	0.044548347	0.069122524	-0.11503658	-0.053563462	0.020697183	0.007143762	0.207618857	0.467807321	-0.027780296	0.22369633	0.127172545	0.153723223	-0.003528331	-0.015756416	0.001426007	0.143265865	-0.068282174	-0.295636103
	TCGA.CZ.5453.01A.01R.1503.07	0.039831664	-0.17592209	0.225728284	-0.028478409	-0.058321967	0.061167237	0.069722621	0.134264191	-0.097061961	0.072556981	0.027448307	0.040585981	0.16600413	0.341242399	-0.077413319	0.199078515	0.077781652	0.128294439	-0.019751033	-0.016074408	0.020141698	0.069311114	-0.069014924	-0.274472398
	TCGA.CJ.5682.01A.11R.1541.07	0.057330492	-0.157766284	0.231740565	0.16627454	-0.045751546	0.054059791	0.024198409	0.12724074	-0.104907332	0.048387127	0.037883168	0.088665163	0.215114514	0.419220222	0.090902881	0.183854327	0.0947119	0.14767009	-0.009710037	0.007241701	0.054303385	0.060648076	-0.002328797	-0.170680816
	TCGA.CW.6088.01A.11R.1672.07	0.040519019	-0.161405127	0.218823406	0.027363073	-0.056185724	0.065893986	0.081012622	0.113913347	-0.059147512	0.081128769	-0.050478029	0.053824033	0.175518121	0.404793132	-0.014602302	0.224152894	0.136084213	0.186411428	-0.011046797	-0.005913949	0.006780258	0.10724582	-0.046546289	-0.232681531
	TCGA.BP.4964.01A.01R.1334.07	0.070379973	-0.149064091	0.242864055	0.125930475	-0.025490053	0.07215525	0.100626792	0.1806905	-0.067587858	0.063404692	0.041210549	0.039476757	0.170481529	0.382079409	0.120118972	0.225508735	0.12822354	0.159995336	0.005350965	-0.000401966	0.038390337	0.113384102	-0.052971401	-0.14009777
	TCGA.B0.5712.01A.11R.1672.07	0.025938589	-0.170030351	0.215680452	0.058491584	-0.098318461	0.066130467	0.03560746	0.056492429	-0.112294104	0.004823403	0.087468853	-0.014792705	0.160549998	0.185704066	0.033365909	0.18177544	0.067941668	0.121826149	0.000438862	-0.038291693	0.024157846	0.109758346	-0.050376605	-0.194527245
	TCGA.B0.5117.01A.01R.1420.07	-0.10110124	-0.147303457	0.228449961	-0.048855434	-0.050490118	0.054206601	0.081545864	0.063240553	-0.038520004	-0.05761159	0.095332331	-0.021819821	0.174321451	0.33575772	-0.054390604	0.171791684	0.075222625	0.171321793	0.027549191	-0.057368697	-0.013631575	0.058861957	-0.041343635	-0.292714916
	TCGA.BP.4777.01A.01R.1289.07	0.090672524	-0.081650094	0.265468718	0.23140491	-0.045777958	0.041036793	0.111709205	0.21479705	-0.07395602	0.053456675	0.07805857	0.076104348	0.136248677	0.318886372	0.26374822	0.245109842	0.120665458	0.140611267	0.036831096	-0.028908343	0.097592849	0.005507047	-0.014411692	-0.041075474
	TCGA.BP.4163.01A.02R.1325.07	0.106029339	-0.127622452	0.217060007	0.050480313	-0.067340757	0.085123349	0.105949103	0.155835097	-0.079719039	0.036942437	0.023251815	0.028373488	0.166437175	0.16758078	0.037073527	0.232668661	0.150512262	0.170111645	-0.024688462	-0.012847699	-0.017382657	0.082272734	-0.062203048	-0.153630619
	TCGA.BP.4803.01A.01R.1305.07	0.059868053	-0.133295974	0.224592043	0.106221576	-0.052284078	0.061205783	0.099962279	0.174801152	-0.053919027	0.054645325	-0.00054245	0.033065697	0.169300497	0.401096936	0.065993749	0.204189568	0.130787337	0.179275019	-0.006189668	-0.011994389	0.055992088	0.127677985	-0.052250618	-0.184630977
	TCGA.B0.5092.01A.01R.1420.07	0.147511984	-0.145385464	0.268642942	0.241495769	-0.035193443	0.037717275	0.039074267	0.118623394	-0.108677937	-0.007183852	0.129727782	0.070469975	0.150890862	0.312507452	0.273083734	0.255349821	0.122106771	0.163526212	0.062391035	-0.033114823	0.076899942	0.049126688	-0.020500184	0.168892333
	TCGA.B0.5108.01A.01R.1420.07	0.132560005	-0.133707506	0.243102161	0.162022023	0.108320725	0.059124838	0.125598395	0.299893551	-0.059839997	0.130648411	0.020666508	0.106287741	0.157203997	0.427864552	0.155258816	0.213246653	0.116693914	0.196271551	0.017855179	0.009484048	0.104659949	0.046467577	-0.016480412	0.011744366
	TCGA.CZ.5986.01A.11R.1672.07	0.092184067	-0.141807796	0.214723618	0.006839285	-0.019912593	0.066494178	0.075344695	0.148078878	-0.059351769	0.072610143	0.004609782	0.049471672	0.158618523	0.332299988	0.0182628	0.233598198	0.160072688	0.174530391	-0.005934526	-0.008808288	0.031549923	0.111849784	-0.029593352	-0.144449744
	TCGA.BP.4170.01A.02R.1289.07	0.142098102	-0.129756558	0.243527242	0.142326139	-0.05941592	0.071461376	0.110145305	0.147623046	-0.036351703	0.127289524	0.048203099	0.035654253	0.164639303	0.365029212	0.138446858	0.223177885	0.094740157	0.181802178	0.028749169	-0.026407341	0.038472959	0.07938737	-0.043200905	-0.113807082
	TCGA.CJ.4643.01A.02R.1325.07	0.109028333	-0.153101872	0.231577393	0.109675778	-0.046652504	0.060978359	0.08638462	0.146553227	-0.087344709	0.10744356	0.040142732	0.034390869	0.173117505	0.37325623	0.066189516	0.235135007	0.130803596	0.209357293	0.007528152	-0.007971629	0.037386574	0.08742913	-0.054449101	-0.162096101
	TCGA.BP.4977.01A.01R.1334.07	-0.012468949	-0.170063873	0.212495218	0.084185615	-0.112103705	0.05557258	0.066395434	0.158306734	-0.048279092	0.049582504	0.038069213	0.020082075	0.175908542	0.258077978	0.086092452	0.212467229	0.14110297	0.126021079	-0.019305323	-0.048457443	0.027014575	0.106329559	-0.064049911	-0.145403601
	TCGA.CW.5588.01A.01R.1541.07	0.038018522	-0.134583258	0.21543716	0.087584785	0.001953076	0.063409993	0.11384586	0.211143957	-0.040654901	0.08839234	0.025169174	0.026718438	0.164619835	0.368963873	0.090696807	0.204699773	0.119406889	0.159093463	-0.018739767	-0.008468134	0.026405623	0.048478842	-0.037794539	-0.201323477
	TCGA.CZ.4859.01A.02R.1426.07	0.023821008	-0.177054555	0.234280899	0.059403698	-0.080933517	0.091421987	0.060034862	0.073192714	-0.127083476	0.100189537	0.021349346	0.061994788	0.161501863	0.246333612	0.003607465	0.197185044	0.089200866	0.134598556	0.002489095	-0.003452724	0.030327461	0.10749086	-0.069523456	-0.170144271
	TCGA.BP.4341.01A.01R.1289.07	0.001351381	-0.18126828	0.235553648	0.126916086	-0.093903415	0.060655033	0.070311696	0.057960241	-0.023452168	0.074391164	0.049780966	0.01035637	0.187139306	0.40437582	-0.034270549	0.20114507	0.078032541	0.173029867	-0.019404364	-0.019546612	-0.015202524	0.134788433	-0.094397654	-0.317813282
	TCGA.CJ.4871.01A.01R.1305.07	0.109150168	-0.145434216	0.224449295	0.089043899	-0.064701194	0.074056037	0.069482886	0.177148959	-0.077020103	0.085554801	0.011992739	0.032871477	0.170204624	0.346011685	0.061263529	0.19034356	0.102996371	0.160860218	-0.003583352	-0.008967805	0.047318858	0.015790918	-0.030862213	-0.163407655
	TCGA.B0.5695.01A.11R.1541.07	0.02492321	-0.144753884	0.227414022	0.113833978	-0.101314778	0.053128296	0.09225691	0.107076098	-7.63E-05	0.053594299	0.051401563	0.057481595	0.177904963	0.406820079	0.048699532	0.200990832	0.090642247	0.169060224	0.010405474	-0.013113369	0.008377307	0.117315027	-0.070176389	-0.261297246
	TCGA.CJ.5678.01A.11R.1541.07	0.148040914	-0.083909173	0.264181677	0.225132071	-0.012787771	0.0609569	0.080891586	0.163651089	-0.141263322	0.072027663	0.077141198	0.073310483	0.144514169	0.390842971	0.237370305	0.204010366	0.104412309	0.144180439	0.024280561	-0.042546263	0.064645882	0.069816071	-0.026552292	-0.081852868
	TCGA.BP.4798.01A.01R.1305.07	0.245390371	-0.067574818	0.253890732	0.210875022	-0.090100754	0.106440078	0.054192683	0.199714124	-0.075472865	0.018090984	0.070220301	0.05983561	0.12918759	0.213008227	0.267639405	0.250427924	0.135601926	0.212501496	0.089934363	-0.026140828	0.107140368	-0.065548911	-0.029272671	-0.03612734
	TCGA.A3.3325.01A.01R.0864.07	0.036470952	-0.148774769	0.229064016	0.044821805	0.012482098	0.060377407	0.09906376	0.155150458	-0.017883687	0.095816041	0.017606589	-0.004409499	0.156842968	0.387087159	0.074062339	0.193563934	0.103393686	0.172350069	-0.028695653	-0.025505838	0.022771229	0.0605993	-0.041744712	-0.192082986
	TCGA.AK.3455.01A.01R.0864.07	0.016409821	-0.135502383	0.257906972	0.245195083	-0.014482343	0.057788483	-0.019789086	0.11794105	-0.172014204	0.058799222	0.050977187	0.042778941	0.153407701	0.224871825	0.281908539	0.251289929	0.104466473	0.142558246	0.054298188	-0.024844706	0.057347478	0.092278663	-0.02570207	-0.108858948
	TCGA.B0.4713.01A.01R.1277.07	-0.013748975	-0.133993548	0.243839246	0.201347629	-0.069601901	0.03692336	0.05866842	0.069251095	-0.157051183	0.056519235	0.066662167	0.036030747	0.165980307	0.187075235	0.085491314	0.186169387	0.074510954	0.111108595	-0.014351167	-0.026637865	0.003541889	0.116694816	-0.028573232	-0.006140455
	TCGA.CJ.4890.01A.01R.1305.07	0.138407808	-0.082223787	0.264032947	0.250359961	0.037104163	0.057449903	0.172193583	0.279387034	-0.017568695	0.08171609	0.064414525	0.071687575	0.168005342	0.359246453	0.282594211	0.236155875	0.115198144	0.20979192	0.046689863	0.010981896	0.08855231	0.011161031	0.026044874	0.034040777
	TCGA.B8.A54J.01A.11R.A33J.07	0.045981802	-0.181052643	0.259306475	0.202216204	-0.020173616	0.077353025	0.075667771	0.103289711	-0.061875099	0.099793362	0.072268987	0.085689175	0.183616999	0.470370812	0.08921455	0.201792233	0.091400803	0.181647839	0.019523312	-0.028368869	0.040595932	0.026987592	-0.057439417	-0.05615834
	TCGA.CZ.4853.01A.01R.1426.07	0.114558244	-0.136724316	0.2178176	0.094635034	-0.061907732	0.058593152	0.048581914	0.094391116	-0.12487429	0.087262987	0.032152904	0.002584533	0.15551378	0.252474067	0.078522808	0.182111564	0.129234462	0.152698032	-0.02119954	-0.029260259	0.003037915	0.145855695	-0.062437402	-0.053952546
	TCGA.CJ.4889.01A.01R.1305.07	0.028192406	0.054600817	0.24247792	0.148201051	0.025307431	0.085984172	0.130234244	0.245172008	-0.060199861	0.033563977	0.030388107	0.028608195	0.188071033	0.266066532	0.166364281	0.226436109	0.125778378	0.21307822	0.008053728	0.021645576	0.087338829	0.038545667	-0.039202006	-0.121855252
	TCGA.BP.4353.01A.02R.1289.07	0.050366052	-0.171532625	0.24716659	0.188333854	-0.012303045	0.080594045	0.122227396	0.219685896	-0.017878316	0.049009242	-0.001701367	0.020949362	0.161040726	0.460891856	0.149813277	0.242281119	0.177165151	0.186146187	0.019667803	0.014982544	0.072777389	0.012220488	-0.008850529	-0.244187433
	TCGA.BP.5199.01A.01R.1426.07	0.104726875	-0.144380631	0.263709512	0.243619676	-0.056842608	0.058868697	0.092053877	0.153993361	-0.079134339	0.002976283	0.117566541	0.097567651	0.193133643	0.449028258	0.24539289	0.242024424	0.126910935	0.189588886	0.048406377	0.02160899	0.131914457	0.035707765	-0.013743641	0.039286992
	TCGA.DV.5575.01A.01R.1541.07	0.060899482	-0.13267634	0.246840289	0.150304014	-0.027869902	0.052757796	0.087807955	0.166029629	-0.093896586	0.067383645	0.04702067	0.033170698	0.196866405	0.305591988	0.099987437	0.210897188	0.117453237	0.159092391	-0.006030417	-0.027552704	0.077756542	0.077157708	-0.038458604	-0.148563253
	TCGA.DV.5565.01A.01R.1541.07	0.043427808	-0.180233831	0.233079711	0.068579531	0.013066736	0.053888652	0.107814224	0.152122276	-0.061925204	0.098127198	0.014062351	0.031468165	0.181575899	0.470609276	0.002006774	0.182889318	0.070081325	0.158659246	0.005013341	-0.022237915	0.040043086	-0.021726487	-0.036663712	-0.10397043
	TCGA.B0.4697.01A.01R.1277.07	0.249072294	0.090032488	0.285465311	0.262578315	0.073521964	0.014917293	0.074084996	0.132619499	-0.119824079	-0.012902488	0.089796231	0.11121619	0.146476194	0.400918088	0.262051959	0.256554738	0.092515049	0.218192776	0.066309983	-0.03391533	0.112596494	-0.010941447	0.005324946	0.074102778
	TCGA.BP.4963.01A.01R.1334.07	0.144871557	-0.131695423	0.230693014	0.104315463	-0.020710531	0.062835799	0.092622428	0.186466928	-0.111723399	0.127014846	0.041448195	0.00260348	0.168267609	0.389710266	0.066225669	0.206106258	0.155899944	0.198582182	-0.009415191	-0.041224318	0.017063013	0.130021362	-0.046455285	-0.151603672
	TCGA.AK.3460.01A.02R.1277.07	0.082574976	-0.161243159	0.254713695	0.175594893	-0.062022366	0.067328469	0.094368915	0.141436711	-0.071846822	0.061022054	-0.002394384	0.038301823	0.180056687	0.419518302	0.036651167	0.226411789	0.123199468	0.146989202	-0.009331275	-0.013492702	0.016845409	0.04917338	-0.025817438	-0.195540718
	TCGA.B0.4707.01A.01R.1277.07	-0.082093146	-0.161861869	0.234957774	0.170474663	-0.106550555	0.031435602	0.021618155	0.057366858	-0.105960518	-0.005362299	0.098559387	0.096712646	0.166774193	0.063968046	0.07783553	0.17600228	0.078340546	0.113067659	0.021955373	-0.055687289	0.033446935	0.059735451	0.020814836	0.007332777
	TCGA.B0.4818.01A.01R.1503.07	0.105327142	-0.102475758	0.254995311	0.195143922	-0.0967404	0.053492811	0.062287236	0.095991638	-0.103469568	0.110267529	0.040189831	0.073809316	0.169943068	0.386967927	0.125199325	0.224381311	0.100337088	0.185807813	0.002134925	-0.024025594	0.0291581	0.094174745	-0.068566066	-0.027184929
	TCGA.BP.5004.01A.01R.1334.07	-0.050844286	-0.156928362	0.232969	0.010636745	-0.061983104	0.092237536	0.060980723	0.184455999	-0.058757287	0.077041351	0.009394659	0.017522442	0.156184354	0.311315131	0.042349127	0.200800269	0.130755616	0.153626385	0.006129444	-0.015486953	0.007541023	0.109069153	-0.03776266	-0.191904137
	TCGA.A3.3374.01A.02R.1325.07	0.028303428	-0.097856724	0.220311373	0.052748458	0.125767731	0.081784721	0.249665922	0.328949332	0.047857659	0.020683756	0.059353038	-0.018113919	0.152922564	0.100691546	0.053320034	0.181754875	0.03657839	0.137340254	0.042261055	-0.064581119	0.056926564	0.157353765	-0.071467836	-0.090020269
	TCGA.CJ.4918.01A.01R.1426.07	0.104969258	-0.116228548	0.238913657	0.129128545	0.021632508	0.056456796	0.105889394	0.218094279	-0.007368374	0.045416874	0.020661894	0.056172785	0.187605827	0.451949446	0.141247389	0.211543051	0.121154201	0.20398924	0.009674539	0.005321104	0.05598915	-0.083977454	-0.027093009	-0.129366877
	TCGA.BP.4351.01A.01R.1289.07	0.049302966	-0.176897587	0.233606828	0.182297648	-0.080947122	0.090379679	0.053050994	0.125850694	-0.132084057	0.08644603	0.067748271	0.049017922	0.170000667	0.415225945	0.018342151	0.197953365	0.125864506	0.158862736	0.003465765	-0.037091879	0.039556742	0.094571766	-0.064040477	-0.237689281
	TCGA.CZ.5464.01A.01R.1503.07	0.180107323	-0.12804016	0.229942492	0.191221911	0.024791595	0.036948816	0.091166672	0.19237022	-0.073334908	0.076663345	0.016539338	0.040493426	0.165860913	0.43913199	0.159891027	0.204755403	0.111514872	0.146511538	0.040896259	-0.005952509	0.078210307	0.068124978	-0.016289386	0.130678431
	TCGA.A3.3372.01A.02R.1325.07	0.126169899	-0.162369611	0.232718678	0.101110143	-0.056063547	0.068525586	0.05495874	0.1200045	-0.036146143	0.070116547	0.01509996	0.06206481	0.184589262	0.377429355	0.056371667	0.229215456	0.165731355	0.192890786	0.018376853	-0.013347296	0.016500583	0.111017232	-0.04914905	-0.13175152
	TCGA.A3.3362.01A.02R.1325.07	0.02478274	-0.131481398	0.217283729	0.035190789	-0.054318606	0.04461862	0.112489086	0.157554523	-0.074116552	0.103423772	0.004179195	0.00872465	0.170032682	0.344163587	0.02528708	0.214279607	0.096376826	0.177400587	0.001621057	-0.019664604	0.020512856	0.088016184	-0.058696464	-0.257243353
	TCGA.A3.3352.01A.01R.0864.07	0.127943284	-0.155060852	0.233876619	0.139261037	0.002958858	0.047731484	0.073619903	0.132760262	-0.095633063	0.112867408	0.020707405	0.060813855	0.165926643	0.404614284	0.043088615	0.216958225	0.122530026	0.159348829	0.000738064	-0.016726267	0.009548189	0.125928441	-0.053700784	-0.143615119
	TCGA.A3.A6NJ.01A.12R.A33J.07	0.052529175	-0.113439093	0.269747768	0.230722547	-0.036056629	0.05697698	0.092248716	0.13147039	-0.100261608	0.114026823	0.065704693	0.072473032	0.163724536	0.382615953	0.174281998	0.221478991	0.100757174	0.179621028	0.014724546	-0.016632241	0.061159345	0.067756573	-0.045769224	-0.198581137
	TCGA.CJ.4892.01A.01R.1305.07	0.050274691	-0.171800063	0.260540404	0.229147035	-0.058340953	0.054033954	0.054490418	0.097707061	-0.112927637	0.074579529	0.060705882	0.083466732	0.16791319	0.234768093	0.193344915	0.227202781	0.090979756	0.171539158	0.045677646	-0.028018282	0.043645779	0.086002928	-0.048554504	-0.207165852
	TCGA.BP.5008.01A.01R.1334.07	0.012358686	-0.121687942	0.254642665	0.178597267	0.022817111	0.067760425	0.115157668	0.1953448	-0.015758146	0.097447587	0.064136829	0.012555509	0.193348762	0.338201979	0.154654711	0.231852851	0.13400931	0.176785101	-0.010419911	-0.007652094	0.116688977	0.051340775	-0.013559965	-0.133838083
	TCGA.BP.4995.01A.01R.1334.07	-0.005785727	-0.126762314	0.247821661	0.094347872	-0.039145731	0.064565369	0.130596815	0.175325733	-0.000877545	0.068209309	-0.000358529	-0.00909656	0.174776574	0.297245737	0.070804479	0.212358422	0.123496725	0.144714004	0.021651416	-0.018165641	0.081101957	0.075415636	-0.083938035	-0.25289138
	TCGA.B0.5088.01A.01R.1334.07	0.034402043	-0.124986716	0.250127354	0.181732637	0.025688487	0.036469088	0.140619373	0.192172761	-0.03162849	0.040106144	0.069868034	0.056637883	0.18651304	0.444318588	0.108374713	0.207630349	0.109631972	0.157481923	-0.019608227	-0.018375351	0.038655032	0.114924211	-0.057849995	-0.065339215
	TCGA.A3.3307.01A.01R.0864.07	0.127179114	-0.163011948	0.248459373	0.122151722	-0.051409678	0.070916169	0.091295536	0.127790263	-0.091924415	0.100950693	0.027418512	0.025573209	0.150440748	0.367235007	0.08750494	0.207078809	0.120535224	0.173376626	0.009659461	-0.004969843	0.019722	0.051236999	-0.04088222	-0.24484321
	TCGA.B4.5843.01A.11R.1672.07	-0.0650961	-0.153921071	0.212275021	-0.030310735	-0.054624822	0.06725065	0.094763268	0.159172444	-0.12784127	0.047132362	-0.038171019	0.004605698	0.170366685	0.303326577	-0.028229466	0.212940117	0.121360239	0.156351598	-0.020808528	-0.01072952	0.002390377	0.142553973	-0.027241699	-0.276857041
	TCGA.CJ.4905.01A.02R.1426.07	0.052004354	-0.149940039	0.244520976	0.147049321	-0.007178218	0.077336105	0.101834973	0.128429719	-0.040165425	0.085096475	0.002402872	0.099751863	0.188587869	0.441457017	0.036077439	0.201593836	0.104029415	0.208643716	0.002852467	0.017974541	0.015005297	0.081272113	-0.028963089	-0.240610469
	TCGA.CJ.4895.01A.01R.1305.07	0.110318455	-0.175029765	0.237385631	0.125516255	-0.056306258	0.071973105	0.117185805	0.200462363	-0.117671436	0.090261276	0.063292769	0.048061754	0.152792698	0.357815667	0.076004331	0.208267387	0.113302385	0.158029335	0.003038095	-0.018303081	0.054548322	0.104234712	-0.019665079	-0.170025039
	TCGA.CZ.5988.01A.11R.1672.07	0.072690627	-0.131042126	0.215417641	0.059393333	0.00525652	0.058749038	0.069643085	0.117988027	-0.078161104	0.014284492	0.043294475	0.024525891	0.152315512	0.404137355	0.096764386	0.225268867	0.155846078	0.152825306	0.004633803	0.012596837	0.071081776	0.083620181	-0.010156824	-0.095862645
	TCGA.BP.4332.01A.01R.1289.07	-0.020393243	-0.168966204	0.23855204	0.053886828	-0.067295077	0.050208714	0.090659489	0.161930053	-0.078289324	0.009410287	0.003939501	0.02046666	0.192148933	0.433647311	0.023384765	0.241279606	0.126804666	0.168719638	-0.02320662	-0.010742885	0.036991269	0.111352354	-0.0438003	-0.232621915
	TCGA.BP.4797.01A.01R.1305.07	0.051826123	-0.130395469	0.231700594	0.13916903	-0.016552519	0.060297638	0.080992055	0.185484647	-0.059996103	0.112277363	0.04586675	0.031165166	0.165293624	0.294801478	0.135837084	0.208788784	0.129065864	0.149327667	0.012886179	-0.021257124	0.041894617	0.037245685	-0.034774108	-0.111780136
	TCGA.EU.5906.01A.11R.1672.07	0.0625502	-0.150716073	0.228223288	0.063470766	-0.02095574	0.067142424	0.089629451	0.151468103	-0.04138485	0.12807243	0.005010464	0.032942127	0.160986671	0.417491356	0.035859628	0.22101886	0.124654835	0.188104853	0.002213653	-0.005550414	0.04514234	0.099741321	-0.038497978	-0.203231191
	TCGA.CZ.5456.01A.01R.1503.07	0.056291328	-0.107732965	0.221044952	0.110873329	-0.071803399	0.062976216	0.085529153	0.174986802	-0.101281194	0.059001783	0.029120671	0.026695621	0.143567297	0.17789436	0.132543627	0.185051038	0.127393831	0.121852597	-0.003191185	-0.041512866	0.056995392	-0.026972236	-0.046647392	-0.05222368
	TCGA.CZ.5452.01A.01R.1503.07	0.159731658	-0.075417233	0.255283763	0.215884915	-0.018329034	0.072842636	0.054523814	0.163352278	-0.126797587	0.042700094	0.114956938	0.021936534	0.143675171	0.357636819	0.275538903	0.222511924	0.112724318	0.162167056	0.063017795	-0.034322165	0.042186953	0.079267017	-0.034826693	0.111243591
	TCGA.AK.3429.01A.02R.1325.07	0.18128962	-0.092356078	0.249065923	0.194102096	-0.078517516	0.064203098	0.078298676	0.102328435	-0.076188269	0.035964768	0.074453986	0.079347266	0.176510316	0.329736497	0.245760084	0.229652221	0.069451383	0.155934934	0.043893385	-0.023813849	0.065495144	0.052241459	-0.023807919	-0.083522118
	TCGA.AK.3456.01A.02R.1325.07	-0.029880355	-0.105381991	0.208272867	-0.050771296	-0.05659345	0.064684218	0.086794164	0.202617589	-0.081109316	0.07707649	0.01593677	-0.061060142	0.126185145	0.099618457	-0.024296973	0.195808147	0.110817426	0.139052774	-0.000919776	-0.006757951	-0.02088144	0.059425043	-0.101492162	-0.238285442
	TCGA.B0.4839.01A.01R.1305.07	0.150871263	-0.148109092	0.231792293	0.173868393	-0.026081875	0.068888484	0.116611414	0.151253876	-0.06975067	0.075939488	0.047441058	0.088877513	0.185430431	0.436031954	0.069151681	0.181900158	0.069875648	0.161246828	-0.007972705	-0.01702404	0.011590392	0.05960009	-0.070060173	-0.205496602
	TCGA.B8.5549.01A.01R.1541.07	0.117292277	-0.157477866	0.235003514	0.129358041	-0.101436267	0.067102817	0.104361932	0.173118169	-0.053598308	0.105415461	0.026371357	-0.014448655	0.18409848	0.382914034	0.117874999	0.20931593	0.134605481	0.154810952	0.023118367	-0.028833784	0.069269268	0.090115751	-0.050218708	-0.207225468
	TCGA.BP.4970.01A.01R.1334.07	0.055497527	-0.132554774	0.235605344	0.13889712	-0.007886771	0.076144051	0.093407321	0.201949111	-0.0536821	0.023092832	0.049747798	0.02445044	0.18171164	0.343328961	0.14777899	0.220211729	0.148910238	0.191875727	0.002525825	-0.002105529	0.070426144	0.100582613	-0.036097765	-0.127876475
	TCGA.B0.4827.01A.02R.1420.07	0.113068908	-0.100453525	0.224521076	0.124520256	0.052751997	0.079543787	0.097930126	0.185644417	-0.083942266	0.04509286	0.023628751	0.062702854	0.153432069	0.308155479	0.122033212	0.18556602	0.081698207	0.14528236	0.037566341	0.00191355	0.050111334	0.120534124	-0.025730527	-0.067366162
	TCGA.B0.5109.01A.02R.1420.07	0.105990534	-0.060453097	0.245954667	0.213292775	0.010437731	0.029239318	0.092363575	0.235443808	-0.08222011	0.049636745	0.128042325	0.098372162	0.140199353	0.26457613	0.216923137	0.214894806	0.054860076	0.155409399	0.002746168	-0.042234588	0.084292461	-0.073484601	0.043657295	0.003994277
	TCGA.AK.3425.01A.02R.1277.07	0.172116814	-0.131200173	0.234196473	0.156291727	-0.030433011	0.05095212	0.122232946	0.255538971	-0.079215725	0.056004606	0.044418876	0.046637253	0.157877183	0.39829498	0.163707625	0.209685378	0.06135537	0.140090651	0.017770805	-0.019055938	0.05144327	0.061341352	-0.026960347	-0.106235841
	TCGA.B2.5633.01A.01R.1541.07	0.096487769	-0.141750416	0.226395198	0.103216237	-0.051297391	0.0829617	0.113816489	0.225333938	-0.033144073	0.021770693	0.041235923	0.03528323	0.177158376	0.411768213	0.100674253	0.207422972	0.163895079	0.187402352	0.007003798	-0.015468706	0.033882048	0.116718259	-0.030982891	-0.110885895
	TCGA.A3.3311.01A.02R.1325.07	0.04911602	-0.122745315	0.21682825	0.057090533	-0.032877996	0.106128946	0.077845009	0.192036567	-0.069681011	0.09763707	0.032882971	-0.014294958	0.159109316	0.275485871	0.109512164	0.206138312	0.119476613	0.161783281	0.0062128	-0.013516004	0.063425351	0.049101549	-0.030001969	-0.177655896
	TCGA.BP.4971.01A.01R.1334.07	0.092660145	-0.141591156	0.239520368	0.156416946	0.102500652	0.026231882	0.103549836	0.215852059	-0.073438862	-0.012024512	0.079193726	0.052634123	0.206787329	0.424943365	0.147822756	0.208882705	0.132864377	0.189870998	-0.022033376	0.011560214	0.042812853	0.041227047	-0.008226534	0.13145344
	TCGA.B8.4620.01A.02R.1325.07	0.202968417	-0.180353973	0.244509336	0.0414306	-0.093389151	0.113753108	0.056710841	0.219505439	-0.069899663	0.196674032	0.053429597	-0.008329911	0.142403258	0.37295815	0.052805453	0.219451076	0.136753857	0.168561135	-0.00951549	0.027811362	0.09239832	0.029903998	-0.039773286	-0.151603672
	TCGA.A3.3358.01A.01R.1541.07	0.105380036	-0.126143884	0.240835727	0.166229473	-0.020636421	0.062362097	0.120642833	0.204640942	-0.014487348	0.074966802	0.038888656	0.0242117	0.131396086	0.319422916	0.167882725	0.211615782	0.130801676	0.143466041	-0.008546546	-0.017524557	0.042456933	0.080419046	-0.042503287	-0.014367473
	TCGA.BP.4760.01A.02R.1420.07	-0.071244179	-0.107377344	0.212692977	-0.061942038	-0.034796076	0.040363852	0.087161142	0.177480712	0.000852571	-0.00171014	0.00064908	-0.016652746	0.200986713	0.305830452	-0.005810164	0.211125473	0.109108283	0.166462573	-0.015230509	0.008845038	0.06471451	0.120177979	-0.009421419	-0.240908549
	TCGA.CW.5581.01A.02R.1541.07	0.103441224	-0.13229612	0.222764256	0.072674095	-0.000814045	0.046933812	0.087617294	0.103214467	-0.092267787	0.066841542	-0.023499229	0.05894982	0.166529569	0.402766186	0.087877192	0.198772046	0.123928313	0.160645128	0.022603178	-0.030607079	0.027646885	0.101245353	-0.070818151	-0.111601288
	TCGA.A3.3328.01A.01R.0864.07	-0.091379552	-0.158643511	0.227327624	-0.028186048	-0.038614913	0.063296193	0.053844856	0.045638994	-0.152627592	-0.042819586	0.039219503	-0.085661852	0.157419097	0.272028139	-0.124698195	0.193821504	0.086862712	0.148575759	0.01440884	-0.066708821	-0.04109633	0.090818871	-0.059973159	-0.263920353
	TCGA.B0.5709.01A.11R.1541.07	0.164577156	-0.063572232	0.253098496	0.192515411	0.047289871	0.083445877	0.116966254	0.195251083	-0.001066049	0.095719877	0.028351571	0.065300128	0.160346897	0.261178014	0.19717815	0.220534554	0.134485744	0.198551307	0.011165455	0.007891659	0.077672776	0.107067374	-0.018700121	-0.082687493
	TCGA.GK.A6C7.01A.11R.A33J.07	0.059124443	-0.153936391	0.256705887	0.136724595	-0.003038412	0.07070644	0.072228374	0.066799087	-0.071104554	0.034463564	0.038836801	0.100727962	0.192506795	0.464766901	0.040175519	0.197703216	0.109450871	0.183729912	0.010357939	-0.012509726	0.026278874	0.059678181	-0.047260134	-0.187671396
	TCGA.BP.4761.01A.01R.1289.07	0.103951305	-0.093055014	0.221871331	0.195596473	0.014757991	0.046746201	0.037394066	0.087012132	-0.081917989	-0.019749038	0.108379698	0.071871214	0.173905793	0.133003458	0.122409741	0.165321451	0.04791343	0.116154676	0.010862081	-0.026864478	0.046825037	0.146219594	-0.03904254	0.077202814
	TCGA.BP.5176.01A.01R.1426.07	0.054455861	-0.165203794	0.221889884	0.149135352	-0.050551608	0.048925281	0.105387557	0.116926815	-0.056102776	0.065955135	0.013441329	0.06783233	0.175022634	0.369440801	0.084644595	0.18786961	0.061239944	0.152605546	-0.006619863	-0.012931898	0.045251647	0.090646529	-0.054949331	-0.182365566
	TCGA.CJ.4644.01A.02R.1325.07	0.131738635	-0.128905897	0.236906852	0.155430372	-0.084495064	0.05440919	0.107203617	0.171241859	-0.098610459	0.098835826	0.00423282	0.048756127	0.146930425	0.345892453	0.124907613	0.213107464	0.084978804	0.173926514	0.023009779	-0.016127073	0.038876974	0.071427711	-0.036283096	-0.173602003
	TCGA.BP.5198.01A.01R.1426.07	0.014399515	-0.11498712	0.237544649	0.120324521	-0.026352425	0.079759698	0.084268551	0.229435404	-0.04586738	0.075892793	0.04397945	0.067617735	0.177847102	0.310361273	0.095029451	0.191638603	0.107385255	0.143785231	-0.003421903	-0.020696721	0.052325637	0.059392783	0.008192352	-0.044533206
	TCGA.AK.3453.01A.02R.1277.07	0.136351036	-0.106494378	0.258311893	0.223590988	-0.130644335	0.048611655	0.051936698	0.084680552	-0.146076436	0.037646423	0.133314359	0.064960622	0.159149925	0.325205675	0.208342672	0.224169197	0.093675586	0.136976151	0.030524032	-0.067186857	0.061747831	0.081741198	-0.017456212	0.209133182
	TCGA.B0.5080.01A.01R.1503.07	0.075715531	-0.05733693	0.260952105	0.15338492	0.067055321	0.05774652	0.076400717	0.169691684	-0.031190501	0.009552475	0.038093274	0.043430573	0.171584703	0.490699893	0.173013209	0.207867717	0.116571063	0.21803455	0.003651564	0.038677751	0.080853338	-0.07724055	-0.021315439	-0.16287111
	TCGA.A3.3323.01A.02R.1325.07	0.144556236	-0.12584288	0.235567245	0.134163266	-0.041627103	0.072022122	0.078906261	0.198507871	-0.07806711	0.090813681	0.00773953	0.0267889	0.18225541	0.394598784	0.075016285	0.225219599	0.169464183	0.218820351	0.005353914	-0.009613217	0.018131176	0.157887415	-0.057697074	-0.124716824
	TCGA.B0.4843.01A.01R.1277.07	0.014195436	-0.140014215	0.215979962	0.045893252	-0.011527909	0.036338729	0.058601963	0.128972017	-0.01333383	0.028579985	0.048382767	0.062153811	0.173676987	0.49195183	-0.004180649	0.167859566	0.07815267	0.192729551	-0.023619548	-0.004079213	0.019370993	-0.016662274	-0.007689587	-0.109514725
	TCGA.B8.A54F.01A.11R.A266.07	-0.028006328	-0.168668265	0.244435701	0.075128764	-0.026173521	0.085105452	0.079299633	0.172631855	-0.064378212	0.019657265	0.043138559	-0.003419329	0.191595939	0.320615238	0.007071537	0.211189414	0.136733124	0.137274923	-0.020494045	-0.024058198	0.036779768	0.087468699	-0.064154298	-0.268749255
	TCGA.A3.3380.01A.01R.0864.07	0.032116464	-0.160949285	0.248696596	0.163593506	-0.008207062	0.06226396	0.103406092	0.145095415	-0.033465308	0.074163102	0.02152136	0.040571832	0.177443193	0.460057231	0.043281475	0.208162498	0.139071155	0.166257333	-3.20E-05	-0.004734471	0.025508401	0.062353085	-0.043793208	-0.218015977
	TCGA.B8.5165.01A.01R.1420.07	-0.009923947	-0.112665315	0.227882878	0.07009398	-0.022246791	0.076231536	0.148205542	0.172789146	-0.0018575	0.086961883	-0.014700875	0.024611947	0.182450028	0.40300465	0.052171549	0.221015067	0.145596866	0.184489094	0.023866023	-0.016835089	0.040502573	0.084003375	-0.033235489	-0.267616549
	TCGA.CJ.4873.01A.01R.1305.07	0.111692954	-0.127631477	0.239323765	0.224961322	-0.067924065	0.052737373	0.090444633	0.225423068	-0.137616972	0.029278524	0.086049154	0.034827052	0.158880377	0.347621319	0.166693783	0.210922336	0.098009055	0.131670643	-0.0221812	-0.047956839	0.024608926	0.065989778	-0.056650591	0.057112197
	TCGA.BP.4987.01A.01R.1334.07	-0.019715227	-0.131641215	0.252396668	0.159865951	-0.087450727	0.056059858	0.09146517	0.133138734	-0.058412276	0.074318285	0.040912737	0.066350563	0.199674391	0.336353881	0.078980531	0.208087188	0.118067129	0.191487141	-0.000449762	-0.008596306	-0.013487325	0.149716613	-0.064792315	-0.222010254
	TCGA.BP.4959.01A.01R.1334.07	0.013901962	-0.125046462	0.213587286	0.085443191	0.063481037	0.076594049	0.139788759	0.235978746	-0.031731954	0.087645917	0.010828325	0.016195289	0.132730511	0.229998808	0.087775492	0.186675805	0.110399886	0.144639617	-0.020326679	-0.023908718	0.029329224	0.095693491	-0.053690866	-0.218194825
	TCGA.BP.4159.01A.02R.1289.07	0.109070089	-0.152044971	0.250841614	0.179804581	-0.058899705	0.048602235	0.083904431	0.133662147	-0.062750842	0.069800893	-0.028985887	0.096553515	0.168125332	0.47859783	0.041956216	0.195822327	0.067668513	0.177614587	-0.020294497	0.032882493	0.043265754	0.041052453	-0.029035977	-0.256051031
	TCGA.CZ.5461.01A.01R.1503.07	0.191931888	-0.147220553	0.222575238	0.059456903	-0.008175102	0.063191978	0.08995087	0.175831461	-0.016698192	0.081105686	0.006607622	0.005131474	0.170338196	0.345057828	0.117597079	0.200681228	0.139212518	0.16682147	0.003765008	-0.00686731	0.059020619	0.044305585	-0.036991687	-0.007869322
	TCGA.B0.5097.01A.01R.1420.07	0.084637519	-0.160800537	0.243371084	0.042307306	0.151141349	0.069348865	0.106015196	0.227264872	0.001163895	0.138732378	0.033335946	0.035394386	0.143604628	0.423452963	0.105074953	0.216891386	0.120549434	0.18617614	0.017829202	0.000894025	0.064676064	0.033552923	0.021751101	0.020507929
	TCGA.AS.3778.01A.01R.A32Z.07	0.032534891	-0.160431206	0.231869499	0.08389276	-0.022963509	0.059254353	0.10876342	0.142685544	-0.101485175	0.065064456	0.029930609	0.017523752	0.193320407	0.430904972	0.007218416	0.192118561	0.112037035	0.147952586	-0.008903204	-0.032585784	0.012409614	0.128298898	-0.058344824	-0.235245022
	TCGA.CJ.6028.01A.11R.1672.07	0.203215577	-0.087677089	0.251104007	0.187073023	0.02433427	0.071827355	0.091859594	0.240169875	-0.113647566	0.072764544	0.016091461	0.070725542	0.149897581	0.333313461	0.259282877	0.25053763	0.148305342	0.179938846	0.039838757	-0.015770001	0.105417274	-0.04372244	-0.017734125	0.039585072
	TCGA.MM.A564.01A.11R.A266.07	-0.003254179	-0.16099292	0.240625659	0.134002794	-0.07947522	0.058845932	0.037203844	0.095314067	-0.113937707	0.051045942	0.054808538	0.117736783	0.176919257	0.502801955	0.007736834	0.21178379	0.058917492	0.181588473	0.003876932	0.094298057	0.005749329	0.038608525	-0.073239446	-0.201323477
	TCGA.CW.6090.01A.11R.1672.07	0.043154556	-0.111200607	0.227992083	0.108253871	-0.000321842	0.079760035	0.10886315	0.216896203	0.000891332	0.056540967	0.006019891	0.027833069	0.180742509	0.429653034	0.12536746	0.214274568	0.114316814	0.182008245	0.007528761	0.008158477	0.045811548	0.116694113	-0.034331826	-0.110289734
	TCGA.BP.4804.01A.02R.1305.07	0.151204231	-0.099470742	0.258519518	0.21437822	-0.015263963	0.03180585	0.1106623	0.187439642	-0.03454352	0.049137602	0.068798823	0.080714515	0.187715586	0.418147132	0.219559474	0.223789497	0.117394531	0.185300418	0.028985634	-0.011783193	0.062822987	0.101540245	-0.00730128	0.058483367
	TCGA.CJ.4912.01A.01R.1426.07	0.041919412	-0.1451141	0.203787569	0.121620465	-0.122560815	0.051877659	0.030748322	0.084128829	-0.109081684	-0.014947997	0.120332896	-0.01257488	0.162073013	0.376535114	0.050237299	0.191616789	0.091037566	0.144946512	-0.001378326	-0.062241022	-0.001376656	0.106508244	-0.070513546	-0.164898057
	TCGA.BP.4177.01A.02R.1420.07	-0.012356791	-0.131502095	0.214343885	-0.025356465	-0.04884533	0.046309398	0.059257138	0.111729695	-0.083699663	-0.015194685	0.037783271	-0.018724601	0.210893792	0.33879814	0.031631241	0.203390873	0.09052309	0.151402547	-0.021513678	-0.025626523	0.036675593	0.069499895	-0.023660913	-0.212471682
	TCGA.B0.5075.01A.01R.1334.07	0.028889008	-0.15779072	0.230338759	0.094429907	-0.02549987	0.071517153	0.113670784	0.232650006	-0.091402371	0.026985129	0.036174208	-0.03569429	0.131735475	0.089245261	0.102885692	0.202673854	0.124571678	0.09396237	-0.020659654	-0.038738283	0.032558156	0.137162114	-0.049016849	-0.159353762
	TCGA.B0.4814.01A.01R.1277.07	0.071164707	-0.136510049	0.217479922	0.047769028	-0.024985635	0.077491776	0.049651375	0.096276982	-0.105755094	0.076451437	0.008627086	0.003549375	0.179599513	0.369023489	0.033407499	0.193504893	0.112644536	0.147693416	-0.019887121	-0.033440569	0.007811343	0.134158834	-0.056482181	-0.191009896
	TCGA.AK.3465.01A.02R.1325.07	-0.143267872	-0.142100942	0.235593336	-0.028882538	-0.039549221	0.044978768	0.120472878	0.09106303	-0.02357222	-0.027340051	0.035370753	-0.053612859	0.137702997	0.285739835	-0.031512503	0.20030734	0.090222707	0.124197855	0.027485064	-0.061742154	-0.024877525	0.040738943	-0.035156107	-0.265708835
	TCGA.B2.5641.01A.01R.1541.07	0.111756623	-0.106252591	0.230855192	0.16782752	-0.065079623	0.046055189	0.092140773	0.175349021	-0.070676755	0.082526627	0.048984297	0.06751733	0.156252813	0.286812925	0.207229287	0.211665605	0.141444502	0.152511372	0.034876322	-0.032890709	0.064388014	0.134228875	-0.043845763	-0.009180875
	TCGA.CJ.5675.01A.11R.1541.07	0.116904562	-0.101965789	0.235584914	0.193846894	-0.071223955	0.076148112	0.071537546	0.142903832	-0.119190839	0.060286548	0.065544985	0.062427588	0.154040759	0.298676523	0.253802246	0.223731597	0.087565128	0.15829312	0.040075673	-0.055879227	0.071070239	0.12971641	-0.032266442	-0.174973173
	TCGA.BP.5191.01A.01R.1426.07	0.243008711	-0.07613636	0.25025212	0.293709394	0.065903091	0.050997968	0.120119424	0.21780341	-0.139067845	0.081796861	0.118473018	0.074696969	0.192295737	0.271908907	0.25676797	0.206651736	0.111453628	0.127892064	0.010067712	-0.004483217	0.05686978	0.091027853	-0.043381967	0.296709193
	TCGA.B8.5162.01A.01R.1420.07	0.185152192	-0.019448426	0.265474599	0.226127738	0.016214445	0.080649838	0.135594221	0.234319421	-0.080828479	0.074018734	0.060573559	0.072813787	0.16106213	0.317217122	0.243178589	0.243451038	0.135417557	0.212229105	0.023299523	0.023422007	0.080387192	0.038915302	0.020964805	-0.005544295
	TCGA.B0.4834.01A.01R.1305.07	-0.078009534	-0.108146577	0.237771783	-0.073900852	-0.056949158	0.062664953	0.079163094	0.041562684	-0.097499614	-0.047086449	-0.046736972	-0.046979285	0.146003125	0.301240014	-0.032150122	0.222938056	0.095185624	0.152095412	0.020529452	-0.027086643	-0.000198394	0.08725114	-0.05180981	-0.289912961
	TCGA.CW.5584.01A.01R.1541.07	0.140284293	-0.130934369	0.206950186	-0.005747055	-0.063701744	0.049721921	0.098415265	0.175019936	-0.058720078	0.092555035	0.00631195	0.045840598	0.175266969	0.397639204	0.00201422	0.171674245	0.084611005	0.176068374	-0.017396679	-0.020155534	0.033319969	0.104325411	-0.038541424	-0.181590557
	TCGA.B0.4701.01A.01R.1277.07	0.124523862	-0.137853904	0.240068794	0.142935459	-0.036184886	0.056415991	0.081516291	0.16291039	-0.051553257	0.071711697	0.045649239	0.008343806	0.162016399	0.270955049	0.153010417	0.228490885	0.122061554	0.138663715	0.009305496	-0.02207799	0.047297819	0.026922102	-0.025181354	-0.000178848
	TCGA.B2.5635.01A.01R.1541.07	0.103060379	-0.111646787	0.241286536	0.166933511	-0.093237575	0.084251068	0.092502815	0.160236918	-0.063508208	0.042476203	0.072589478	0.038375003	0.169015281	0.359782997	0.139892238	0.209901901	0.140915935	0.180995931	0.006889108	-0.032573478	0.009516927	0.152027752	-0.052078872	-0.123524502
	TCGA.B8.A54H.01A.11R.A33J.07	0.012052968	-0.161889296	0.247302961	0.135237217	-0.087473886	0.044154736	0.03465309	0.085936989	-0.108611893	0.066331036	0.008021359	0.046017946	0.170782088	0.373196614	0.130159349	0.20598318	0.095466708	0.174939694	0.026640995	-0.015468177	0.025122497	-0.037128758	-0.075886236	-0.24985096
	TCGA.CZ.4864.01A.01R.1503.07	0.139666331	-0.129910972	0.260852597	0.210106761	-0.086868465	0.098244585	0.037528984	0.171169392	-0.104036539	0.069280613	0.057436233	0.039169029	0.150536314	0.267139621	0.177605403	0.25244754	0.160868025	0.178217478	0.036736629	-0.030593181	0.026035699	0.099209517	-0.038148244	-0.128293788
	TCGA.T7.A92I.01A.11R.A37O.07	-0.067084859	-0.117609542	0.23608245	-0.045902059	-0.065379129	0.098698623	0.106414918	0.088855681	-0.067662685	-0.021814644	0.089425441	-0.084633324	0.146236131	0.06587576	-0.021307024	0.20644932	0.062554987	0.142281507	0.002361303	0.017341715	-0.019652351	0.156524678	-0.080443143	-0.234887326
	TCGA.B0.4693.01A.01R.1277.07	0.112902059	-0.140215508	0.253478408	0.181011837	-0.08851985	0.074615331	0.089228206	0.134997709	-0.090186161	0.100214605	0.033445138	0.037552863	0.151568493	0.270120424	0.141347315	0.236361792	0.130991604	0.159223457	-0.012001631	-0.01061401	0.063788306	0.074935457	-0.056011584	-0.155001788
	TCGA.BP.4775.01A.01R.1289.07	0.034369518	-0.132933105	0.23504681	0.069365354	-0.065127845	0.055653309	0.075647022	0.155055889	-0.066196779	0.113028715	0.026363797	0.038807236	0.162523661	0.321211399	0.057903435	0.21876856	0.133069173	0.161756654	0.017269694	-0.042625223	0.055556555	0.106438112	-0.04251167	-0.173602003
	TCGA.B4.5838.01A.11R.1672.07	-0.055691013	-0.126405017	0.216062389	0.007374288	-0.034603938	0.054071361	0.08226391	0.136980999	-0.046112099	0.059998959	-0.02559653	0.029425894	0.143248625	0.265828067	0.054669418	0.20299857	0.131772172	0.147405583	-0.002503715	0.001001787	-0.003162337	0.048744349	0.005180431	-0.148444021
	TCGA.CJ.4869.01A.02R.1426.07	0.174707726	-0.116333086	0.27188808	0.268563463	0.073826781	0.072818202	0.059873423	0.135647493	-0.051963955	0.05388667	0.114744219	0.082086428	0.176713949	0.390962203	0.293712278	0.213446319	0.101326829	0.15638666	0.044854924	-0.020307587	0.073966503	0.024992782	-0.034485248	0.200429236
	TCGA.CJ.4901.01A.01R.1426.07	0.264357792	-0.075287587	0.262226544	0.275826045	0.011947513	0.059522534	0.082850753	0.218746829	-0.102082777	0.030764321	0.074199231	0.060619578	0.14796433	0.431620365	0.301816011	0.247972452	0.11870404	0.161008538	0.048427093	0.002998613	0.114024672	-0.027035384	-0.018503773	0.273160844
	TCGA.B0.5399.01A.01R.1503.07	0.100492033	-0.134503384	0.23590234	0.168221491	0.00489676	0.040109023	0.101592368	0.114973576	-0.059536497	0.064591529	0.021180165	0.04285783	0.178417839	0.450995588	0.155133743	0.22224799	0.127765607	0.176838613	-0.015661056	0.003851019	0.019250898	0.110433487	-0.043198888	-0.072433528
	TCGA.B0.5095.01A.01R.1420.07	-0.01057152	-0.156119749	0.239308892	0.08022609	0.052311666	0.049202895	0.067530105	0.165980991	-0.099734679	0.035696358	0.02528926	0.069857658	0.181302765	0.409741266	0.033565335	0.203721647	0.134080639	0.201602264	-0.023170844	0.023421787	0.069245572	0.071266622	-0.009056566	-0.130916895
	TCGA.B0.5691.01A.11R.1541.07	0.110094265	-0.1029577	0.223220884	0.085943265	0.000809388	0.053771788	0.127012048	0.182437399	-0.001115708	0.103909642	-0.017925706	0.028581678	0.176607899	0.347502087	0.070022471	0.204506427	0.117197457	0.181894878	0.0218783	-0.016342204	0.03385653	0.111905631	-0.034240331	-0.202575414
	TCGA.B8.5163.01A.01R.1420.07	0.241427722	-0.116886349	0.241330715	0.160047221	0.066873349	0.053806502	0.080931931	0.211071624	-0.024414977	0.058995016	0.038637957	0.085438819	0.156671477	0.375044712	0.245472802	0.230973662	0.149273082	0.188443919	0.042771682	0.014527188	0.125173324	-0.016128545	0.018377588	0.078752832
	TCGA.BP.5170.01A.01R.1426.07	0.116679989	-0.129913779	0.224998975	0.076136407	-0.032758707	0.047324179	0.099065859	0.178790159	0.023935951	0.020574778	0.010219803	0.006980168	0.190479541	0.44884941	0.092931865	0.188015352	0.096758187	0.167807737	-0.014944678	0.013370879	0.056692277	0.104400587	-0.053467302	-0.107964707
	TCGA.BP.4340.01A.01R.1289.07	-0.00431102	-0.150120197	0.223299687	0.053147447	-0.093775982	0.075772223	0.03753091	0.058118869	-0.107263184	0.079235065	-0.005294432	0.021452093	0.160521022	0.273995469	-0.015854715	0.213272596	0.110368156	0.150800026	0.004500065	-0.018526616	-0.003875251	0.095648023	-0.063303706	-0.142363181
	TCGA.CJ.4639.01A.02R.1325.07	0.106129203	-0.13537339	0.262277427	0.206972079	-0.054842624	0.067441787	0.094691712	0.107319914	-0.089393478	0.055159269	-0.014144927	0.074442276	0.160483355	0.371050435	0.185837065	0.24955011	0.163512433	0.199194943	0.05335335	0.000176664	0.067517774	0.099104132	-0.046094769	-0.263443424
	TCGA.B0.5713.01A.11R.1672.07	0.113574796	-0.149305553	0.228010654	0.141956234	-0.04873637	0.050740007	0.085214578	0.099791494	-0.115427313	0.08956665	0.0380014	0.055618666	0.169594797	0.329438417	0.064801576	0.211338266	0.098313543	0.175268503	-0.008694025	-0.006508758	0.031806386	0.084458754	-0.045899571	-0.16787886
	TCGA.BP.5169.01A.01R.1426.07	0.115478416	0.013539031	0.240587019	0.210666323	-0.008409976	0.033728818	0.112975833	0.189020922	-0.106667741	0.039999947	0.102136927	0.097905069	0.150353472	0.380410159	0.169940581	0.19082771	0.072182805	0.144839155	0.046125129	-0.07339471	0.006506478	0.145846074	-0.047758134	0.164898057
	TCGA.DV.5567.01A.01R.1541.07	0.03314666	-0.118581341	0.220066262	-0.048103693	-0.085199786	0.061071133	0.0442565	0.119506057	-0.046151713	-0.035770542	-0.028435073	-0.019185458	0.199635315	0.391379516	-0.007649708	0.209951788	0.121356362	0.163972675	0.010250611	-0.017001977	0.030086105	0.145894085	-0.05076926	-0.177357816
	TCGA.B8.5545.01A.01R.1672.07	0.076195004	-0.11546785	0.224740747	0.066686134	0.003696885	0.063024802	0.129766562	0.201749426	-0.014878561	0.078503763	0.008728199	0.053237344	0.170303987	0.442887803	0.064808851	0.218675568	0.132498456	0.19510048	-0.001048245	0.018950296	0.038593078	0.020526601	-0.032111512	-0.177715512
	TCGA.BP.4789.01A.01R.1305.07	-0.049545367	-0.144733722	0.246548506	0.084137638	0.007570791	0.058654233	0.075932673	0.104024571	-0.00023839	0.07024365	-0.010232643	0.059784269	0.185871228	0.263979969	0.011128419	0.216784203	0.13438273	0.20017418	0.010585779	0.01868511	0.039677381	0.056837141	-0.014701807	-0.251877906
	TCGA.CJ.4875.01A.01R.1305.07	0.012039455	-0.157920935	0.253168359	0.201818276	-0.090971151	0.042636054	0.01931514	0.122977967	-0.108893785	0.046959266	0.047163634	0.057003491	0.160193844	0.397937284	0.15901367	0.233617345	0.085573158	0.128184737	0.017893337	-0.044303466	0.032080394	0.050427697	-0.042057432	-0.195302253
	TCGA.BP.4974.01A.01R.1334.07	-0.00601362	-0.145763486	0.248266494	0.07485817	-0.054702888	0.06064542	0.076355791	0.100116609	-0.087898294	0.028896481	0.044626875	0.043407679	0.190944945	0.470788124	0.05554902	0.232867297	0.136938605	0.237401399	0.020583002	-0.009158538	0.049979323	0.056400614	-0.045566183	-0.191784905
	TCGA.B8.5552.01B.11R.1672.07	0.047883334	-0.110610818	0.237142973	0.090038559	0.012965853	0.046694694	0.15178103	0.241890987	-0.051658492	0.065930747	0.034097845	0.041818047	0.190251443	0.407654704	0.122260625	0.229748271	0.13027431	0.199572431	-0.004707013	0.009072404	0.079788815	0.079487852	-0.024418309	-0.182782878
	TCGA.B0.4841.01A.01R.1277.07	0.108893182	-0.169243859	0.248311952	0.187770404	-0.024622281	0.063257286	0.097409438	0.115697705	-0.035867673	0.042481553	0.046627434	0.099818475	0.185892657	0.499940384	0.018409865	0.186602996	0.035192665	0.155617121	-0.007798788	-0.007413986	0.052573914	-0.033908518	-0.02913198	-0.205854298
	TCGA.B0.5107.01A.01R.1420.07	0.091285444	-0.124555464	0.212654052	0.125189994	-0.040366228	0.07197156	0.024864628	0.047597101	-0.191906532	-0.057063603	0.133425636	-0.04532146	0.128902306	0.083402885	0.160511558	0.2156596	0.08607804	0.106614044	0.003713443	-0.037897067	0.02399984	0.072202536	-0.007294213	-0.069929653
	TCGA.B8.5164.01A.01R.1420.07	0.102062341	-0.07808257	0.245965159	0.188950503	-0.077370745	0.104601215	0.072779271	0.194179588	-0.09229337	0.072879035	0.062374776	0.034933893	0.139126589	0.140693931	0.285533593	0.261584494	0.156030925	0.177375693	0.048888134	-0.006129961	0.080898221	0.118579275	-0.03804802	-0.110587814
	TCGA.CZ.5463.01A.01R.1503.07	0.067316025	-0.14356081	0.226289455	0.057055018	-0.054658564	0.09505788	0.05973976	0.139809837	-0.094696418	0.046950001	0.001456654	0.011107911	0.15640475	0.278645523	0.080151508	0.237054356	0.171596264	0.131037922	0.00628608	-0.012249472	0.04848304	0.114947096	-0.035912629	-0.189579111
	TCGA.A3.3359.01A.01R.0864.07	0.095142845	-0.128508883	0.245476042	0.152979298	-0.046717899	0.055024069	0.118403359	0.138485335	-0.073434007	0.126258563	0.035765463	0.031912668	0.180397424	0.31405747	0.139861025	0.220082628	0.104281108	0.180620275	0.007454717	-0.030433061	0.045938417	0.071473106	-0.066787989	-0.21038512
	TCGA.CJ.4907.01A.01R.1426.07	0.06487997	-0.147886028	0.222378769	0.052831268	-0.012135842	0.071603629	0.081038198	0.162997401	-0.064044038	0.080111461	-0.011175897	0.077178796	0.176577941	0.35686181	-0.002004324	0.187455125	0.140673644	0.194225201	0.002798996	-0.007138346	0.037785311	0.130549671	-0.040997978	-0.208238941
	TCGA.B2.4102.01A.02R.1325.07	0.141307015	-0.12396768	0.222255556	0.102060654	-0.071383681	0.086805673	0.095235592	0.153818629	-0.065117121	0.076854815	-0.011034938	0.035927449	0.159020196	0.319601765	0.082576495	0.223576857	0.152240337	0.208000279	-0.011870396	-0.017477788	0.020815424	0.185313711	-0.050054325	-0.105818529
	TCGA.6D.AA2E.01A.11R.A37O.07	-0.088469401	-0.109250147	0.235615877	0.058777315	-0.03720509	0.085012286	0.123984965	0.15532195	-0.023516684	0.01335826	0.069586384	-0.065433859	0.15756762	0.156372958	0.045526296	0.177339287	0.06572796	0.150595949	0.012709118	0.03879978	-0.015571101	0.073619581	-0.096538827	-0.204483129
	TCGA.G6.A8L6.01A.11R.A37O.07	0.087175802	-0.144505333	0.248844938	0.156393355	-0.041933492	0.046734512	0.076818509	0.108408676	-0.095571114	0.082814402	0.051033805	0.06375331	0.174139431	0.507034697	0.062260365	0.205877622	0.085129607	0.163725162	-0.002759474	-0.029106931	0.041402152	0.106934444	-0.075891107	-0.09031835
	TCGA.CZ.5460.01A.01R.1503.07	0.159667143	-0.13574574	0.250083199	0.158273051	-0.065706867	0.054848051	0.068966513	0.163028181	-0.057148763	0.11127808	0.075468246	0.000915916	0.177564824	0.391796828	0.165251812	0.206145394	0.089586433	0.138583067	0.021248938	-0.05516358	0.078035028	0.070033047	-0.059753063	0.213604388
	TCGA.BP.4994.01A.01R.1334.07	-0.058706248	-0.128094667	0.243707086	0.055939491	-0.039277269	0.058570751	0.122918451	0.160103632	-0.006707511	0.044899917	0.002256999	-0.040573485	0.177437452	0.258376058	0.03088902	0.207361455	0.114259574	0.126048714	0.027332311	-0.026097353	0.075550437	0.056217675	-0.086444246	-0.246214379
	TCGA.B0.4703.01A.01R.1277.07	0.060674104	-0.15579901	0.239540072	0.163429913	-0.005219677	0.036886576	0.080339842	0.144123927	-0.064289781	0.011399378	0.071663606	0.047850177	0.163637973	0.408250864	0.135774417	0.232578121	0.136397228	0.206921353	0.008132945	0.044484048	0.079564074	-0.071234859	0.004442342	-0.110587814
	TCGA.BP.4769.01A.01R.1289.07	0.015201585	-0.147567151	0.226040189	-0.005261437	-0.058664908	0.057072962	0.095358887	0.103584895	-0.024441278	0.011241593	0.025514551	0.017672046	0.218135529	0.326338381	-0.030106855	0.194144796	0.093022163	0.182437718	0.018113931	1.44E-05	0.052394339	0.132770296	-0.008413449	-0.278883987
	TCGA.BP.4176.01A.02R.1289.07	0.148512265	-0.11198982	0.229852055	0.117448109	0.04776549	0.084701801	0.114189453	0.286508504	-0.064240669	0.138066541	0.030031719	-0.008104987	0.138051157	0.292416836	0.170952371	0.225663434	0.124985779	0.156801219	-0.017941798	-0.020576254	0.081154148	0.01108276	-0.041901647	-0.076487421
	TCGA.CZ.5469.01A.01R.1503.07	-0.024533711	-0.161207317	0.223501027	0.015370055	-0.062715806	0.044341136	0.029426651	0.131059428	-0.146203389	-0.017645838	0.01514346	-0.013300361	0.1674225	0.388935257	0.002401893	0.167264434	0.086458999	0.091276946	-0.017185259	-0.061245285	0.022110706	0.076302097	-0.047607493	-0.090020269
	TCGA.G6.A8L8.01A.21R.A37O.07	0.061259383	-0.176304775	0.243405718	0.09873308	-0.062357877	0.051507463	0.064557369	0.056327823	-0.108107775	0.048548388	0.137339907	0.069456992	0.178788877	0.464886133	-0.040774972	0.168631172	0.065993927	0.130465784	-0.009616121	-0.05388474	-0.014105572	0.114140773	-0.087904019	-0.168296173
	TCGA.BP.5180.01A.01R.1426.07	0.102229173	-0.126627126	0.221518544	0.113644358	-0.002702762	0.057421791	0.051194078	0.126225575	-0.126519423	0.09632847	0.045574828	-0.02335376	0.152254942	0.254143317	0.130420165	0.175786841	0.110327399	0.137623219	-0.011433511	-0.034517938	0.036443033	0.136338637	-0.033398073	0.08393943
	TCGA.BP.5185.01A.01R.1426.07	0.121438781	-0.144657141	0.235173265	0.158044417	-0.050843849	0.033804003	0.083098192	0.074316431	-0.089098153	0.055282283	0.07612913	0.083816611	0.171483778	0.40497198	0.044498547	0.150200766	0.051990073	0.128507059	-0.006016326	-0.048966358	0.030075082	0.101257512	-0.047812227	-0.180755932
	TCGA.CJ.4884.01A.01R.1305.07	0.143374224	-0.120911512	0.230609411	0.141274846	-0.040733564	0.053912412	0.074949874	0.179839346	-0.11158622	0.025488175	0.044540933	0.009794224	0.162151934	0.29295338	0.147412778	0.23623637	0.115338557	0.151086451	-0.010103893	-0.008964497	0.033106331	0.011608153	-0.02542727	-0.046917849
	TCGA.AK.3450.01A.02R.1277.07	0.060667926	-0.157695904	0.216517435	0.072891217	-0.065091557	0.074970921	0.090161763	0.122501939	-0.121165052	0.075446171	0.027759739	0.007127596	0.16109209	0.287587934	0.037789183	0.195940385	0.064918354	0.147630336	0.01766441	-0.00743483	0.032090288	0.142399986	-0.070649439	-0.246929772
	TCGA.BP.4173.01A.02R.1289.07	0.264936916	-0.07454087	0.264179242	0.244161662	-0.067648588	0.076131785	0.055497588	0.202592064	-0.084149296	0.089580681	0.148133768	0.085647307	0.147139291	0.30463813	0.320584612	0.269883374	0.151702616	0.199329124	0.065173974	-0.020933699	0.113288662	0.032893478	0.001277975	0.000596161
	TCGA.CJ.5683.01A.11R.1541.07	0.062800997	-0.162211057	0.219829999	0.062391515	-0.064412151	0.075182941	0.122769129	0.13470841	-0.124878239	0.070030954	0.022681611	0.050791952	0.161132041	0.274830094	0.006212727	0.184659333	0.075643694	0.145294349	-0.019479153	-0.029386482	0.047021253	0.08808508	-0.048267845	-0.292297603
	TCGA.BP.4165.01A.02R.1289.07	0.074721131	-0.149109353	0.259351851	0.246340768	-0.092389506	0.037800032	0.079182645	0.0686084	-0.060051015	0.074891832	0.066766563	0.126047226	0.181029864	0.431322284	0.096031127	0.188928439	0.067922155	0.17363681	0.001225929	0.018006582	0.036262412	0.103605866	-0.060455676	-0.248897103
	TCGA.CZ.5467.01A.01R.1503.07	0.081207412	-0.168174854	0.239506727	0.052491009	-0.065792035	0.081886023	0.083730246	0.158108486	-0.049296626	0.07052369	0.004696349	0.051130509	0.186414735	0.43913199	0.013807155	0.20182235	0.149740008	0.167560398	0.001864774	-0.007295399	0.039762136	0.04556912	-0.060732431	-0.232443067
	TCGA.B0.4838.01A.01R.1305.07	0.107640303	-0.123267604	0.250649095	0.187488647	-0.071172914	0.069384094	0.025786169	0.142509737	-0.082295089	0.086318102	0.106147444	0.003199163	0.170609099	0.263324192	0.244295382	0.248094842	0.129913254	0.174296798	0.046260418	-0.024886124	0.056335577	-0.029562626	-0.04305012	-0.059854537
	TCGA.BP.4169.01A.02R.1289.07	0.143368132	-0.103876116	0.252128639	0.156065635	0.041193533	0.095503653	0.159325729	0.220192446	0.005928446	0.165871079	0.017431884	0.026756147	0.170935597	0.375819721	0.109043293	0.230503942	0.09860743	0.206817632	0.007020101	-0.009678414	0.092004919	0.027199277	-0.002660954	-0.158399905
	TCGA.EU.5905.01A.11R.1672.07	0.118233255	-0.152658796	0.224180081	0.076928739	-0.060882192	0.059716552	0.080152236	0.203375737	-0.09194774	0.027875437	0.00854096	0.004852129	0.181705522	0.39632765	0.056279634	0.191556752	0.141377565	0.141793656	0.003219018	0.005828935	0.041386643	0.017519605	-0.045911557	-0.177715512
	TCGA.BP.4972.01A.01R.1334.07	0.096036078	-0.146193501	0.224182365	0.075872216	0.026443271	0.063399711	0.168406923	0.251601226	-0.019057935	0.098459776	0.001100404	0.049823799	0.176462791	0.371944676	0.065884643	0.220440743	0.13763167	0.181046788	-0.017322959	-0.003748037	0.056945791	0.108136608	-0.024652856	-0.233396924
	TCGA.BP.4167.01A.02R.1325.07	0.146165524	-0.117875746	0.251287598	0.24382981	-0.013622967	0.041368411	0.154290379	0.233654269	-0.029217904	0.059971545	0.082841666	0.093363361	0.187159223	0.403600811	0.236367407	0.212791942	0.070025773	0.174042236	0.016650174	0.0023361	0.055586608	-0.0755701	0.015971785	0.109872422
	TCGA.B0.5703.01A.11R.1541.07	0.007596146	-0.155300096	0.259107717	0.24165917	-0.094646197	0.051105402	0.007718872	0.047085288	-0.082455941	0.086315972	0.073920635	0.135884017	0.186279277	0.170859664	0.136829509	0.184660266	0.075040115	0.148377486	0.001281688	-0.006833265	0.029669738	0.090529624	-0.03815164	-0.073148921
	TCGA.B0.4824.01A.01R.1277.07	0.097420368	-0.126322891	0.262221482	0.192280115	-0.058859477	0.055952386	0.091324665	0.155717864	-0.120901126	0.094718067	0.012244862	0.033677433	0.153582726	0.389829498	0.153127218	0.221657844	0.091819081	0.160690733	0.017380124	-0.016664848	0.037960536	0.096130604	-0.052970951	-0.207106236
	TCGA.BP.4962.01A.01R.1334.07	0.095649832	-0.103830629	0.233715994	0.217299323	0.01632059	0.034303627	0.133694797	0.21687501	-0.05388592	0.065527165	0.037871083	0.042135835	0.164496008	0.199117682	0.176347703	0.196111367	0.088421939	0.152748776	0.023328139	-0.000712036	0.03434397	0.06004535	-0.0056088	-0.084058662
	TCGA.A3.3363.01A.01R.0864.07	-0.122965279	-0.152076343	0.210665523	-0.028055711	-0.086618564	0.077635026	0.077100912	0.143900618	0.024029324	0.00730155	0.031462053	-0.108050402	0.104181322	0.025336831	0.045652038	0.223358797	0.066487445	0.108534248	-0.025259434	-0.052611649	-0.004380064	0.023908057	-0.077629184	-0.242816263
	TCGA.BP.4352.01A.01R.1289.07	-0.077018104	-0.175354442	0.236631857	0.011344301	-0.060332363	0.036364316	-0.050626602	0.104921045	-0.140654003	-0.140274816	0.126360902	-0.007377858	0.156749869	-0.002384643	-0.122375029	0.170103203	0.083575307	0.114270162	-0.053781727	-0.059748672	0.072598602	-0.085675103	-0.029555301	-0.208238941
	TCGA.B0.5692.01A.11R.1541.07	0.141992197	-0.125693046	0.251034023	0.231151625	-0.03137791	0.04377184	0.043406397	0.078708002	-0.10449215	0.039860468	0.139305802	0.06593181	0.193923948	0.270776201	0.251534939	0.223625104	0.088114183	0.14483055	0.047026271	-0.021827515	0.086968277	0.085389401	-0.046157839	-0.085370216
	TCGA.CJ.4888.01A.01R.1305.07	0.238332751	-0.061624324	0.269107024	0.233378348	-0.023552641	0.098574746	0.100267611	0.222955557	-0.061641665	0.091812068	0.0892447	0.075120733	0.144639301	0.345057828	0.284344802	0.241756699	0.108968139	0.177154698	0.071056415	0.059570342	0.089833647	0.002132584	-0.008318231	-0.052342912
	TCGA.B0.4852.01A.01R.1503.07	0.063742765	-0.144972525	0.231404239	0.079713954	-0.07437333	0.081341288	0.068835265	0.135098581	-0.076186125	0.087423473	0.022412644	0.012409099	0.147363106	0.349350185	0.070465117	0.243766688	0.129587968	0.133443291	-0.016598344	-0.014568539	0.038065262	0.042935355	-0.028967053	-0.233695004
	TCGA.B0.4700.01A.02R.1541.07	0.188384836	-0.117776364	0.248723867	0.246417184	0.049778763	0.039103985	0.118917922	0.219826887	-0.094752523	0.05012492	0.075755656	0.110202291	0.154332682	0.419279838	0.255564809	0.217831526	0.089684083	0.169658244	0.038610613	0.011384117	0.126113794	0.012388241	0.0167402	0.187432932
	TCGA.B0.4813.01A.01R.1277.07	-0.076310091	-0.204696982	0.194736154	-0.000703462	-0.04841984	0.067683213	0.059473781	0.099775459	-0.031128774	0.01191648	0.098576379	0.03181948	0.147834941	0.443245499	-0.020321051	0.198063002	0.102255998	0.100433946	0.004839482	-0.057254461	0.000221604	0.099768558	-0.011692164	-0.190234887
	TCGA.B8.A54G.01A.11R.A266.07	0.162110586	-0.105855418	0.271669295	0.193543129	-0.003226514	0.085203174	0.07856277	0.150667566	-0.14575369	0.032602487	0.076687697	-0.018861636	0.097124995	0.169190414	0.253384357	0.265084743	0.14436271	0.149183883	0.031957774	-0.05008606	0.077013115	0.062293384	-0.028280652	0.066591153
	TCGA.CW.5591.01A.01R.1541.07	-0.11165392	-0.086109848	0.197664738	-0.05738507	0.000829392	0.036757061	0.114508999	0.167274213	-0.073126737	0.046832998	0.019554775	-0.012493305	0.152293495	0.195183021	-0.05089877	0.188799735	0.097240213	0.148560914	0.013907136	-0.031927969	-0.009642639	-0.006112167	-0.050856477	-0.26487421
	TCGA.CJ.4904.01A.02R.1426.07	0.144893588	-0.134581476	0.243904524	0.13752723	-0.013772858	0.070366748	0.099055999	0.153162321	-0.044557527	0.093869624	0.011736794	0.069696012	0.175582134	0.397937284	0.074132326	0.21086061	0.125135643	0.189155894	0.014058527	0.001407808	0.057241402	0.038630121	-0.036720499	-0.203052343
	TCGA.BP.4158.01A.02R.1289.07	0.010046892	-0.1735995	0.23984197	0.114437844	-0.070693004	0.051987994	0.068239908	0.09619415	-0.075168825	0.067365765	0.008940941	0.044261998	0.180876409	0.376773578	0.017490206	0.205261611	0.129035016	0.173370807	-0.006692564	-0.007570919	0.013004906	0.093077923	-0.050431509	-0.220996781
	TCGA.B8.4153.01B.11R.1672.07	0.109076138	-0.16710225	0.236582498	0.115398802	-0.084177045	0.042932577	0.051911923	0.079629614	-0.077262293	0.087883054	0.045044988	0.06528705	0.169354053	0.451114821	0.004561779	0.182563391	0.081558149	0.142477014	-0.011644587	-0.048161095	0.063144364	0.079784332	-0.07115566	-0.246870156
	TCGA.CJ.6030.01A.11R.1672.07	0.21724127	-0.118795354	0.243117792	0.190306069	-0.007099132	0.085969106	0.12756608	0.230180524	-0.02229842	0.067446574	0.026887719	0.048277424	0.143785366	0.381960176	0.168167893	0.221088836	0.108831899	0.178031526	0.030005078	-0.021537279	0.064850326	0.060010308	-0.040546502	-0.106653154
	TCGA.CJ.6032.01A.11R.1672.07	0.05126802	-0.142026625	0.22482689	0.065939162	-0.089861753	0.066098952	0.053819869	0.106533255	-0.112822587	0.092463324	0.010785449	0.045031054	0.149426121	0.2759628	0.065667372	0.193907715	0.100852841	0.157501704	0.015762146	-0.025900959	0.049812921	0.056979245	-0.050387122	-0.222785263
	TCGA.CZ.5985.01A.11R.1672.07	0.103125928	-0.122313185	0.229523679	0.108453626	-0.007053595	0.092365333	0.09724712	0.215584603	-0.044752553	0.074557099	0.031895421	0.033877169	0.140427066	0.19762728	0.130766225	0.218263556	0.172279696	0.128734508	0.004560863	-0.018352	0.068959026	0.098776552	-0.048804651	-0.096876118
	TCGA.B8.5546.01A.01R.1541.07	-0.134942836	-0.132874277	0.233254119	-0.055731146	-0.158613386	0.080844574	0.062517999	0.124103451	-0.044956458	0.051669267	0.010919701	-0.048263655	0.147320498	0.130797663	-0.002910555	0.182194676	0.07331568	0.128298245	0.032461122	0.029310484	-0.01859131	0.111656082	-0.042880765	-0.276618576
	TCGA.B0.5706.01A.11R.1541.07	0.154154222	-0.022247344	0.254608659	0.183573834	-0.09017438	0.117067597	0.071020976	0.154855627	-0.042668014	0.022256021	0.105127718	0.090839642	0.160994571	0.387027543	0.227673638	0.22827616	0.128313796	0.159290078	0.059958227	-0.017419152	0.125001491	0.061311642	-0.031574594	-0.085549064
	TCGA.AK.3434.01A.02R.1277.07	0.108503781	-0.162954835	0.25456346	0.239343784	-0.025467153	0.061249367	0.085846537	0.108815036	-0.105925958	0.04013911	0.024631538	0.070906222	0.176837061	0.410575891	0.120168538	0.207603429	0.078707769	0.16517126	0.030953164	-0.003908354	0.050413085	0.070035542	-0.038438614	-0.140276619
	TCGA.BP.5184.01A.01R.1426.07	0.009142887	-0.117348344	0.245475907	0.152186256	0.084626961	0.063492207	0.1162841	0.147974007	-0.078259603	0.092441424	-0.010607876	0.052892505	0.177452916	0.356325265	0.117237767	0.213955875	0.081337022	0.173059075	-0.0318141	0.006008324	0.015652872	0.10631361	-0.035561447	-0.214498629
	TCGA.B4.5835.01A.11R.1672.07	0.099532113	-0.096929542	0.222813883	0.001758572	-0.049116251	0.021722588	0.10557093	0.178381712	-0.088718418	0.023873339	0.049666038	-0.032019628	0.103008001	0.103195421	0.07389604	0.186780617	0.078832761	0.086850564	0.006591387	-0.047931116	-0.009736013	-0.030650572	0.014254124	-0.081852868
	TCGA.BP.4758.01A.01R.1289.07	0.10457301	-0.125152465	0.267696242	0.206646273	-0.010142856	0.048716073	0.094158684	0.087966091	-0.053404249	0.054961889	0.093986949	0.072746006	0.186419258	0.442708954	0.21797161	0.224199606	0.090264286	0.18054865	0.054218455	-0.004591002	0.073874799	0.105282146	-0.02754855	-0.013950161
	TCGA.DV.5566.01A.01R.1541.07	0.002717268	-0.140230264	0.21494085	0.02916849	-0.071255323	0.048230317	0.099986943	0.116546732	-0.102122169	0.086295316	0.036395883	0.01410442	0.185086431	0.296411112	0.000249454	0.174788996	0.063574231	0.123957237	-0.000500677	-0.036523651	0.032023948	0.048247825	-0.031567448	-0.172826994
	TCGA.BP.5177.01A.01R.1426.07	0.058186173	-0.160300381	0.233231954	0.116033032	-0.03096146	0.028831352	0.074582935	0.075432555	-0.076787672	0.034804963	0.046744305	0.078865723	0.195575851	0.437641588	0.054265931	0.195491607	0.088712098	0.183626471	-0.009755204	0.018351601	0.048612901	0.043163806	-0.028929781	-0.184929057
	TCGA.BP.4355.01A.01R.1289.07	0.037775443	-0.169529656	0.226919488	0.033872805	-0.049950974	0.052386144	0.083406913	0.088829693	-0.065672242	0.030878145	0.054155101	0.009601812	0.204468691	0.443424347	-0.025664131	0.223837239	0.09765965	0.221056994	0.008348571	-0.003668127	0.04124025	0.029346928	-0.041001311	-0.267497317
	TCGA.BP.4960.01A.01R.1334.07	-0.011041103	-0.121545056	0.223536919	0.156424224	-0.043206261	0.050801432	0.064592126	0.129843325	-0.045380362	0.109703408	0.050495173	0.077608308	0.17390498	0.44109932	0.048718479	0.167087895	0.070513669	0.161974224	0.002341966	-0.034879135	0.044483893	-0.02044921	-0.076165149	-0.016632884
	TCGA.CW.6093.01A.11R.1672.07	0.024219778	-0.143150227	0.239584241	0.073467216	-0.058393332	0.074226199	0.072777763	0.101787304	-0.030780033	0.091873572	0.005691993	0.057558482	0.172810335	0.458805294	0.010398403	0.223064048	0.116233114	0.201415236	-0.016086119	0.009958236	0.032337743	0.038445775	-0.033013376	-0.251162513
	TCGA.BP.4326.01A.01R.1289.07	0.108209511	-0.114068701	0.225757198	0.02712073	-0.05316159	0.070776856	0.048621404	0.158422916	0.031021047	0.076510268	0.04009271	0.021792549	0.154497724	0.426612615	-0.019577415	0.210897243	0.098245403	0.149363286	0.00426288	-0.025850472	0.060527304	0.03597988	-0.019364516	-0.153928699
	TCGA.BP.4787.01A.01R.1305.07	0.075927232	-0.148071429	0.211422696	0.071934462	0.030564207	0.076345218	0.117477457	0.247844342	-0.076274006	0.102056365	0.052493354	0.041186851	0.157863348	0.261893406	0.05594081	0.171946454	0.092038408	0.146671085	-0.004247409	-0.042568088	0.063915821	0.019835804	-0.047019084	-0.089245261
	TCGA.B0.4710.01A.01R.1503.07	0.043345482	-0.138599006	0.233959583	0.125409738	-0.056020863	0.095063996	0.069124894	0.124442608	-0.039530171	0.095411741	0.046455609	0.028783278	0.162116791	0.308572791	0.085787735	0.225041279	0.122413358	0.132966694	-0.00111515	-0.027762833	0.04374009	0.1027835	-0.041975951	-0.224633361
	TCGA.B0.5115.01A.01R.1420.07	0.107067339	-0.152868587	0.238178532	0.095402839	0.006279111	0.060441208	0.066493272	0.154756868	-0.105580804	0.058714966	-0.006176696	0.047246681	0.172492381	0.437701204	0.071604317	0.209635605	0.129410389	0.188785547	-0.013248759	-0.009127794	0.025184849	0.132295651	-0.04090665	-0.067127698
	TCGA.BP.5174.01A.01R.1426.07	0.009312863	-0.143398623	0.202911107	0.06829708	-0.059981627	0.067330754	0.071109012	0.121193478	-0.088956414	0.026674323	0.034194403	0.021610696	0.183254418	0.275545487	0.001463529	0.184012635	0.076238167	0.110420325	-0.006033889	-0.033523362	-0.004169571	0.077905975	-0.056873743	-0.212173602
	TCGA.AK.3431.01A.02R.1277.07	0.075535881	-0.169868884	0.246539059	0.146863794	-0.020341736	0.046263654	0.084084248	0.178443302	-0.012284503	0.082754613	-0.01261871	0.05446868	0.175713259	0.435078097	0.104921071	0.213535209	0.07933063	0.193887049	0.01993182	0.039751834	0.035949005	-0.017159796	0.015510093	-0.168832717
	TCGA.BP.5182.01A.01R.1426.07	0.04442679	-0.126682049	0.23983465	0.163037427	0.05254538	0.046120562	0.184207632	0.28202896	-0.014037441	0.066552158	0.038285256	0.048742787	0.159610008	0.33516156	0.159228543	0.207822942	0.104384267	0.173766409	-0.01863933	-0.003255783	0.059127212	0.09382123	-0.047015831	-0.121855252
	TCGA.B0.4821.01A.01R.1503.07	0.042339489	-0.176148604	0.249796668	0.228295458	-0.065796132	0.054846904	0.018440496	0.080982519	-0.167743045	0.012798087	0.104391775	0.095748831	0.148651498	0.353165613	0.056590353	0.178856431	0.061069665	0.11977484	-0.00643778	-0.084236708	0.037983732	0.024692813	-0.036187419	-0.086502921
	TCGA.CZ.4860.01A.01R.1305.07	0.020548813	-0.168136656	0.207923916	-0.024664606	-0.043478088	0.055826279	0.072681397	0.203539028	-0.102656212	0.024397938	0.022116487	0.02652492	0.136729687	0.036485036	0.051135528	0.215323769	0.117889382	0.118537511	-0.023126881	-0.020701764	0.016176656	0.094375305	0.033508571	0.016632884
	TCGA.BP.4347.01A.01R.1289.07	-0.004879159	-0.145975166	0.235990563	0.075408652	-0.074603199	0.061760121	0.046054732	0.095659921	-0.047076748	0.037177343	-0.008290197	0.034110935	0.185368828	0.366459998	0.052406941	0.225324253	0.112426711	0.192527734	0.017756475	-0.015864364	0.036029357	0.064321965	-0.04250918	-0.158519137
	TCGA.CZ.4857.01A.01R.1305.07	0.071213947	-0.117885475	0.222198112	0.070992155	-0.027575718	0.054220209	0.048432701	0.184208835	-0.090672871	0.030908441	0.025363633	0.0359159	0.152083474	0.273399308	0.081614668	0.214247272	0.140368533	0.161192119	0.010596888	-0.044331502	0.032941388	0.02462453	-0.009314129	-0.042685108
	TCGA.CZ.5466.01A.01R.1503.07	0.087282885	-0.102810917	0.232955673	0.174936543	-0.026194148	0.06630244	0.151023299	0.240407112	-0.078850751	0.049503061	0.074980457	0.034102375	0.162001678	0.211756289	0.171955006	0.200906472	0.099087163	0.122742903	0.000208559	-0.033027985	0.045773502	0.101373407	-0.044484914	0.052283296
