# Supplementary material for: Systematic Chromatin Accessibility Analysis Based on Different Immunological Subtypes of Clear Cell Renal Cell Carcinoma
Source: Front Oncol. 2021 Apr 16;11:575425. doi: 10.3389/fonc.2021.575425 (PMC8085385; doi:10.3389/fonc.2021.575425)
Supplement: Supplementary file 2 [file DataSheet_2.csv]

Supplementary Table 2
	Cell	P_Value
	NK.CD56bright.cells	1.08E-05
	TReg	5.75E-05
	Th2.cells	0.000187116
	Neutrophils	0.000553535
	Th17.cells	0.001463608
	Mast.cells	0.003636658
	NK.cells	0.008400425
	aDC	0.012867394
	Tcm	0.027711707
	Tgd	0.039565692
	Th1.cells	0.145379361
	Cytotoxic.cells	0.18962843
	iDC	0.238656651
	DC	0.250172008
	TFH	0.434447671
	Macrophages	0.463458164
	B.cells	0.470935329
	T.cells	0.538137766
	NK.CD56dim.cells	0.576146035
	Tem	0.655947667
	CD8.T.cells	0.65634163
	T.helper.cells	0.700530754
	pDC	0.711863187
	Eosinophils	0.719933097
