# Supplementary material for: Systematic Chromatin Accessibility Analysis Based on Different Immunological Subtypes of Clear Cell Renal Cell Carcinoma
Source: Front Oncol. 2021 Apr 16;11:575425. doi: 10.3389/fonc.2021.575425 (PMC8085385; doi:10.3389/fonc.2021.575425)
Supplement: Supplementary file 4 [file DataSheet_4.csv]

## Sheet: Sheet1
Supplementary Table 4. Demographic and clinicopathological characteristic between Cluster1 and Cluster2
	clinicopathologic features	Total (%)	Immunological subtypes		P-value a
			Cluster 1	Cluster 2
			(N=172)	(N=358 )
	Gender				0.0801
	Male	344(64.9)	121(70.3)	223(62.3)
	Famale	186(35.1)	51(29.7)	135(37.7)
	Age (years)b	530 (100)	60.6±11.5	60.6±12.4	0.9572
	Fuhrman grade				0
	G1-2	241(45.5)	53(30.8)	188(52.5)
	G3-4	281(53.0)	119(69.2)	162(42.3)
	Missing	8(1.5)	0(0)	8(2.2)
	Primary tumor stage				0
	T1-2	340(64.2)	77(44.8)	263(73.5)
	T3-4	190(35.8)	95(55.2)	95(26.5)
	Lymph node status				0.101
	No	239(45.1)	80(46.5)	159(44.4)
	Yes	16(3.0)	9(5.2)	7(2.0)
	Missing	275(51.9)	83(48.3)	192(53.6)
	Distant metastasis				0
	No	440(83.0)	128(74.4)	312(87.2)
	Yes	80(15.1)	43(25.0)	37(10.3)
	Missing	10(1.9)	1(0.6)	9(2.5)
	Person_Neoplasm_Status				0
	With tumor	138(26.0)	66(38.4)	72(20.1)
	Tumor free	358(67.5)	96(55.8)	262(73.2)
	Mission	34(6.4)	10(5.8)	24(6.7)
	Stage				0
	Stage Ⅰ-Ⅱ	322(60.8)	69(40.1)	253(70.7)
	Stage Ⅲ-Ⅳ	205(38.7)	101(58.7)	104(29.1)
	Missing	3(0.6)	2(1.2)	1(0.3)
	a Fisher’s exact test for categorical data and an independent-samples T-test for continuous data
	b Continuous values are represented with mean ± standard deviation
