# Supplementary material for: Systematic Chromatin Accessibility Analysis Based on Different Immunological Subtypes of Clear Cell Renal Cell Carcinoma
Source: Front Oncol. 2021 Apr 16;11:575425. doi: 10.3389/fonc.2021.575425 (PMC8085385; doi:10.3389/fonc.2021.575425)
Supplement: Supplementary file 5 [file DataSheet_5.csv]

## Sheet: kegg_2
Supplementary Table 5
			ID	Description	setSize	enrichmentScore	NES	pvalue	p.adjust	qvalues	rank	leading_edge	core_enrichment
	hsa05332	6	hsa05332	Graft-versus-host disease	19	-0.864399	-2.35231	0.00271003	0.0284004	0.0210477	1784	tags=74%, list=10%, signal=67%	3553/3812/3821/3552/3569/942/3002/5551/940/3558/941/356/3458
	hsa05330	5	hsa05330	Allograft rejection	17	-0.843752	-2.25281	0.00266667	0.0284004	0.0210477	1784	tags=71%, list=10%, signal=64%	3592/3586/942/3002/5551/959/940/3558/941/356/3458
	hsa05340	9	hsa05340	Primary immunodeficiency	36	-0.841018	-2.63141	0.00288184	0.0284004	0.0210477	1502	tags=64%, list=8%, signal=59%	100/695/6890/920/4261/3718/959/115650/3575/5788/7535/3932/3561/916/915/29851/930/23495/925/926/973/3543
	hsa04672	11	hsa04672	Intestinal immune network for IgA production	32	-0.770703	-2.32489	0.00294985	0.0284004	0.0210477	2294	tags=62%, list=12%, signal=55%	7852/57379/10803/3676/3695/3601/3586/3569/942/959/115650/940/3558/10673/941/6370/29851/23495/608
	hsa04940	7	hsa04940	Type I diabetes mellitus	23	-0.763146	-2.14873	0.0027248	0.0284004	0.0210477	1937	tags=70%, list=10%, signal=62%	5798/7124/3553/3592/3630/3552/942/3002/5551/940/3558/941/356/4049/3458
	hsa04061	31	hsa04061	Viral protein interaction with cytokine and cytokine receptor	97	-0.753324	-2.84042	0.0037037	0.0284004	0.0210477	1784	tags=58%, list=10%, signal=53%	1435/146433/6368/6364/7133/2919/2921/1436/51554/6355/6348/6369/6361/6354/1230/6362/3586/11009/1232/6374/27178/9560/3569/3576/6356/6367/8740/3587/729230/53833/3558/6357/3560/1236/6351/6370/1233/3559/6846/643/3627/1234/3561/6373/6346/6375/6366/4049/2829/6352/2833/1237/4283/6363/10563
	hsa04612	16	hsa04612	Antigen processing and presentation	50	-0.720793	-2.42691	0.00308642	0.0284004	0.0210477	2157	tags=44%, list=12%, signal=39%	6892/5993/7124/5721/6891/3812/3821/6890/920/3805/4261/10437/1520/3823/972/3822/8302/115653/925/926/3458
	hsa05321	17	hsa05321	Inflammatory bowel disease (IBD)	51	-0.71544	-2.43707	0.00310559	0.0284004	0.0210477	1784	tags=39%, list=10%, signal=36%	3553/30009/51561/3592/7097/6775/3586/3552/3569/6772/3558/64127/3594/50615/3605/3561/59067/50943/3458
	hsa04623	19	hsa04623	Cytosolic DNA-sensing pathway	61	-0.674111	-2.3619	0.00314465	0.0284004	0.0210477	2017	tags=34%, list=11%, signal=31%	3448/115004/3449/3553/11035/834/3446/9641/9560/3569/29108/3443/3441/3440/6351/3456/3627/81030/9447/6352
	hsa04659	29	hsa04659	Th17 cell differentiation	93	-0.650438	-2.43796	0.0034965	0.0284004	0.0210477	1726	tags=29%, list=9%, signal=26%	6776/30009/51561/4773/27040/920/3569/3718/6772/3558/7535/919/3560/3594/50615/3605/3559/3932/917/3561/916/915/59067/50943/3662/3458
	hsa04650	44	hsa04650	Natural killer cell mediated cytotoxicity	117	-0.626216	-2.40298	0.00423729	0.0284004	0.0210477	2447	tags=42%, list=13%, signal=37%	3452/9436/53358/3383/9437/3448/2185/7124/3449/2215/4773/3812/4277/27040/5293/3446/5777/3821/3805/3937/7305/259197/3689/3002/5551/3823/3443/3441/2207/3440/2214/7409/5579/51744/3822/962/7535/919/10870/5880/3683/3456/3932/22914/4068/356/1437/3458
	hsa04064	32	hsa04064	NF-kappa B signaling pathway	99	-0.623817	-2.35609	0.00378788	0.0284004	0.0210477	2718	tags=41%, list=14%, signal=36%	1540/4791/353376/4615/5328/3383/4067/8600/7124/3553/7128/2919/2921/79092/27040/7188/929/695/7185/23643/8792/330/9560/3576/959/84433/115650/8740/5579/7535/10673/597/6357/6351/3929/4050/3932/6366/4049/6363
	hsa04658	25	hsa04658	Th1 and Th2 cell differentiation	78	-0.613347	-2.21724	0.00341297	0.0284004	0.0210477	1612	tags=28%, list=9%, signal=26%	30009/3592/4773/27040/6775/920/3718/6772/864/3558/7535/919/3560/3594/3559/3932/917/3561/916/915/3458
	hsa05140	18	hsa05140	Leishmaniasis	60	-0.610954	-2.14161	0.0031348	0.0284004	0.0210477	2594	tags=45%, list=14%, signal=39%	3684/3717/4615/1535/7124/3676/3553/2215/2212/718/3592/4688/5777/7097/3586/4689/1536/3552/3689/1378/6772/2214/653361/5579/2209/3458
	hsa04640	24	hsa04640	Hematopoietic cell lineage	81	-0.604586	-2.2084	0.00338983	0.0284004	0.0210477	1784	tags=47%, list=10%, signal=43%	3676/3553/960/1435/2323/1436/929/2056/1438/945/1441/924/920/3552/3569/910/951/1378/3575/1380/2208/3581/2209/3559/921/3674/917/914/916/931/952/915/930/1440/925/926/1437
	hsa04062	58	hsa04062	Chemokine signaling pathway	186	-0.594261	-2.45361	0.00537634	0.0297553	0.0220518	2230	tags=37%, list=12%, signal=33%	53358/7852/409/6773/2793/59345/10803/4067/146850/2268/2185/58191/2786/6368/6364/2919/2921/5568/6355/5293/6348/23533/6369/6361/5294/6354/113/1230/6362/1232/3055/6374/5330/9560/3576/3718/1794/6356/6772/6367/7409/653361/5579/7454/729230/6357/1236/6351/5880/6370/1233/3702/6846/643/10663/3627/1234/6373/6346/6375/6366/2829/6352/2833/1237/4283/6363/10563
	hsa04660	36	hsa04660	T cell receptor signaling pathway	102	-0.587689	-2.22833	0.00389105	0.0284004	0.0210477	1875	tags=31%, list=10%, signal=28%	1326/7124/5063/4773/27040/5293/5777/3586/920/3937/959/84433/7409/9402/5788/940/3558/7535/919/3702/3932/917/916/915/1493/29851/925/926/1437/5133/3458
	hsa05150	22	hsa05150	Staphylococcus aureus infection	77	-0.582227	-2.10707	0.00333333	0.0284004	0.0210477	2164	tags=56%, list=12%, signal=50%	3383/728/2204/55894/629/1675/2215/3880/2212/3866/718/414325/719/2357/2359/2213/1671/3586/5724/6404/2358/3689/715/716/2214/8687/714/712/8689/713/342574/717/2209/390792/3683/3885/1670/162605/147183/3860/1673/100289462
	hsa03050	10	hsa03050	Proteasome	45	-0.580541	-1.89578	0.00294985	0.0284004	0.0210477	4057	tags=36%, list=22%, signal=28%	5692/5685/10213/11047/5720/5690/5691/5686/122706/5696/5721/5699/5698/143471/3458
	hsa04620	35	hsa04620	Toll-like receptor signaling pathway	102	-0.57953	-2.19739	0.00389105	0.0284004	0.0210477	2490	tags=37%, list=13%, signal=32%	3663/3452/4615/7096/3665/3448/1326/7124/3449/3553/3592/5293/6348/3446/929/51284/7097/10333/23643/9641/9560/3569/942/3576/3443/6772/3441/3440/51311/6351/941/3929/3456/3627/6373/6352/4283
	hsa04060	64	hsa04060	Cytokine-cytokine receptor interaction	289	-0.576286	-2.4939	0.00787402	0.0394931	0.0292685	2050	tags=40%, list=11%, signal=37%	10803/8744/3448/8600/2662/1439/5008/58191/7124/3449/3553/84957/1435/146433/6368/6364/386653/7133/51561/3592/2919/2921/1436/3601/51554/6355/943/6348/3446/6369/6361/970/2056/1438/7292/944/6354/1230/1441/2658/6362/3586/11009/1232/3557/27179/8792/6374/920/27178/3552/3603/9560/3569/83729/3576/282617/3443/959/84639/6356/6367/3441/115650/3440/3575/8740/3587/729230/53833/3581/3558/10673/8784/6357/246778/…
	hsa04662	21	hsa04662	B cell receptor signaling pathway	79	-0.566089	-2.06268	0.00333333	0.0284004	0.0210477	2407	tags=34%, list=13%, signal=30%	11027/11024/8519/4067/118788/3635/4773/5293/5777/23547/10859/2213/10288/695/79168/11025/84433/27071/7409/1380/5579/11006/5880/971/930/973
	hsa05235	27	hsa05235	PD-L1 expression and PD-1 checkpoint pathway in cancer	89	-0.553028	-2.06041	0.00341297	0.0284004	0.0210477	1979	tags=28%, list=11%, signal=25%	3717/4615/55509/10125/29126/238/4773/27040/5293/5777/7097/920/116071/6772/940/7535/919/3932/917/10538/916/915/5133/3458
	hsa05416	12	hsa05416	Viral myocarditis	39	-0.551783	-1.73325	0.00294985	0.0284004	0.0210477	862	tags=41%, list=5%, signal=39%	637/6444/60/836/3383/6445/942/3689/5551/959/4624/940/941/5880/3683
	hsa05134	20	hsa05134	Legionellosis	56	-0.550949	-1.90484	0.00316456	0.0284004	0.0210477	3032	tags=43%, list=16%, signal=36%	3593/7100/836/3310/4791/3684/4615/7124/3553/834/718/4671/3592/2919/2921/58484/929/7097/3569/29108/3689/3576/1378
	hsa05162	50	hsa05162	Measles	137	-0.541224	-2.14082	0.00446429	0.0286607	0.0212406	2761	tags=39%, list=15%, signal=34%	3445/841/894/1021/3654/3455/637/4599/54106/3593/836/3310/7161/578/4940/3452/4615/10379/4939/6773/3665/3448/30835/3449/3553/7128/6776/3592/5293/3446/51284/7097/2213/3552/9641/3569/3718/3443/6772/3441/3440/940/3558/3560/10332/3456/3559/6504/917/3561/356/916/915
	hsa04380	40	hsa04380	Osteoclast differentiation	125	-0.527743	-2.05954	0.00413223	0.0284004	0.0210477	2718	tags=38%, list=14%, signal=32%	1540/4791/814/353514/10379/11027/11024/6773/8600/1535/8061/7124/3553/2215/1435/2212/8651/1436/4773/4688/5293/126014/10326/23547/10859/2213/10288/4689/695/79168/8792/54209/11025/3552/3937/7305/6688/6772/2214/653361/11006/2209/3456/3932/55423/3458
	hsa05144	13	hsa05144	Malaria	48	-0.526794	-1.75799	0.00298507	0.0284004	0.0210477	2523	tags=46%, list=13%, signal=40%	4615/3383/6401/7124/3553/1311/3082/3592/7058/7097/3820/3586/3569/3689/3576/959/1378/3683/22914/1440/3458
	hsa05142	34	hsa05142	Chagas disease (American trypanosomiasis)	101	-0.507907	-1.92306	0.00387597	0.0284004	0.0210477	1784	tags=27%, list=10%, signal=24%	5054/3553/718/3592/5293/6348/7097/10333/3586/2769/5330/3569/3576/5522/714/712/713/3558/919/3456/917/356/916/915/6352/3458
	hsa04657	28	hsa04657	IL-17 signaling pathway	93	-0.498263	-1.86758	0.0034965	0.0284004	0.0210477	1837	tags=28%, list=10%, signal=25%	8061/7124/6278/3553/7128/6364/2919/2921/7188/6361/6354/6374/9641/3569/3576/6356/4312/4314/3605/3627/1440/1437/1673/3458/100289462
	hsa04621	57	hsa04621	NOD-like receptor signaling pathway	176	-0.494566	-2.0239	0.0052356	0.0294847	0.0218513	2517	tags=36%, list=13%, signal=32%	152138/4940/3452/5027/4615/51393/3428/10379/8767/2635/4939/6773/3665/3448/114548/55894/4210/1535/7124/3449/837/3553/7128/11035/834/414325/4671/2919/114769/2921/58484/7188/3446/64170/115361/1671/1536/5330/330/9641/3569/7226/29108/388646/3576/2634/3443/2633/6772/3441/3440/199713/838/64127/3456/9051/1670/9447/440068/6352/115362/1673/100289462
	hsa05133	23	hsa05133	Pertussis	76	-0.49051	-1.77152	0.00334448	0.0284004	0.0210477	1970	tags=39%, list=11%, signal=35%	836/3684/353376/4615/114548/7124/3553/834/718/51561/3592/710/929/3394/3586/23643/6374/3552/3569/29108/3689/715/3659/716/3576/714/712/713/717
	hsa05169	56	hsa05169	Epstein-Barr virus infection	179	-0.485296	-2.004	0.00520833	0.0294847	0.0218513	3485	tags=36%, list=19%, signal=30%	3445/1871/841/894/1021/3654/811/3455/637/5971/7186/1869/9020/4794/836/6850/4791/578/4940/3452/4615/9636/10379/4939/567/6892/3383/6773/3665/4067/3448/11317/7124/3449/7128/960/6891/8900/890/7188/5293/3446/1870/7097/695/6890/9641/3569/3718/3443/6772/3441/3440/864/1380/2208/919/3683/3456/3627/917/916/915/930
	hsa05322	38	hsa05322	Systemic lupus erythematosus	113	-0.481855	-1.86417	0.00401606	0.0284004	0.0210477	2773	tags=42%, list=15%, signal=36%	8335/6737/8359/8360/8348/333932/8290/8351/440689/723790/3014/3013/8339/2904/3018/85235/8344/8367/317772/7124/2215/2212/8337/718/735/8968/8345/8343/3586/942/8332/715/716/959/2214/714/712/940/713/717/8342/2209/941/474382/8354/8368/3458
	hsa04668	37	hsa04668	TNF signaling pathway	112	-0.478429	-1.8461	0.00401606	0.0284004	0.0210477	3032	tags=32%, list=16%, signal=27%	7186/9020/836/4318/8986/602/3600/3383/6401/2277/1326/1051/7124/3553/7128/11035/1435/6364/7133/2919/2921/7188/5293/7185/6374/330/3569/3659/4314/64127/3456/3627/4049/6352/1437
	hsa04630	54	hsa04630	JAK-STAT signaling pathway	162	-0.469127	-1.9027	0.00510204	0.0294847	0.0218513	3434	tags=44%, list=18%, signal=36%	894/3588/5292/1270/3455/3596/9021/3460/5156/2885/3574/3568/2273/3595/3593/7066/64109/282618/3565/3717/3452/3598/2689/29949/3600/10379/58985/6773/3448/1439/5008/3449/6776/8651/51561/3592/3601/5293/3446/5777/2056/1438/6775/1441/3586/11009/3569/282617/3718/3443/6772/3441/3440/3575/3587/53833/3581/3558/3560/3594/282616/50615/3456/3559/3561/59067/1440/116379/1437/3458
	hsa04625	33	hsa04625	C-type lectin receptor signaling pathway	104	-0.46753	-1.77805	0.00387597	0.0284004	0.0210477	2928	tags=34%, list=16%, signal=29%	3593/6850/1540/4791/602/10379/6773/30835/114548/7124/3553/834/51561/3592/4773/5293/6361/64170/338339/64581/3586/9641/3569/26253/51266/29108/3659/4046/6772/6367/2207/3558/10332/93978
	hsa05132	26	hsa05132	Salmonella infection	78	-0.459591	-1.66141	0.00341297	0.0284004	0.0210477	3272	tags=38%, list=17%, signal=32%	10109/10092/2920/60/10094/7100/6349/4615/5216/391/2318/10095/3553/834/338382/2919/2921/58484/6348/929/3552/9560/3569/29108/3576/6351/3929/1437/3458
	hsa05152	53	hsa05152	Tuberculosis	161	-0.418951	-1.69645	0.00505051	0.0294847	0.0218513	2043	tags=32%, list=11%, signal=29%	3452/1594/4615/8767/7096/5993/3448/30835/1051/7124/3449/3553/2215/10312/2212/718/51561/3592/8877/3446/64170/929/64581/7097/2213/10333/3586/3687/3552/3569/26253/4261/1520/3689/3443/1378/4046/6772/3441/2207/3440/2214/972/3587/11151/64127/2209/10332/3929/3456/3458
	hsa05166	60	hsa05166	Human T-cell leukemia virus 1 infection	198	-0.412574	-1.72639	0.00584795	0.0312865	0.0231866	2345	tags=20%, list=13%, signal=18%	9700/3600/567/4488/3383/1029/701/9133/8061/7124/6776/8900/890/3601/4773/5568/4316/5293/991/1870/113/920/9232/3569/3689/6688/3718/115650/3558/3560/3683/3559/3932/917/3561/916/4049/915/1437
	hsa05135	39	hsa05135	Yersinia infection	120	-0.406575	-1.58408	0.00409836	0.0284004	0.0210477	2598	tags=25%, list=14%, signal=22%	147945/9138/4615/6195/114548/4210/2185/7124/3676/7456/3553/834/3984/4773/27040/5293/3586/3937/3569/29108/3576/7409/7454/2533/3558/7535/5880/3456/3932
	hsa05167	55	hsa05167	Kaposi sarcoma-associated herpesvirus infection	179	-0.405182	-1.67317	0.00520833	0.0294847	0.0218513	2111	tags=22%, list=11%, signal=20%	6773/2793/59345/3665/4067/3448/441925/146850/3449/9976/2786/718/2919/2921/4773/4277/5293/3446/23533/5294/1870/1230/1232/3055/9641/3569/942/3576/3443/6772/3441/3440/344807/1233/3456/131450/1234/1237/1437
	hsa04514	41	hsa04514	Cell adhesion molecules (CAMs)	124	-0.397058	-1.54562	0.00414938	0.0284004	0.0210477	2111	tags=28%, list=11%, signal=25%	6401/9672/4685/3676/3897/29126/1013/3695/80380/10666/6614/920/6404/942/84628/3689/959/6402/9378/5788/940/3385/6693/644672/941/923/3683/914/1493/29851/201633/925/926/5133
	hsa04217	51	hsa04217	Necroptosis	158	-0.392749	-1.59249	0.00497512	0.0294847	0.0218513	3535	tags=35%, list=19%, signal=29%	3445/841/8743/2752/8338/3455/8331/3460/637/9555/8335/10616/7186/1540/283748/353376/3717/3452/723790/3014/10379/3013/2512/85235/6773/317772/3448/114548/7124/3449/3553/7128/11035/246/6776/834/8337/7188/3446/6775/1536/3552/330/8332/29108/3718/3443/6772/3441/3440/474382/3456/81030/356/3458
	hsa05164	52	hsa05164	Influenza A	154	-0.38427	-1.54401	0.00502513	0.0294847	0.0218513	3485	tags=36%, list=19%, signal=29%	3445/841/8743/1021/3455/9021/3460/637/5371/402569/4599/60/91543/3593/836/5645/578/4940/3717/3838/3452/4615/10379/4939/3383/6773/3665/3448/114548/7124/3449/3553/834/3592/5293/3446/51284/3552/9641/3569/4261/29108/3576/3443/6772/3441/3440/5579/3456/3627/5646/356/6352/3458
	hsa05170	61	hsa05170	Human immunodeficiency virus 1 infection	203	-0.366446	-1.51689	0.00617284	0.0324833	0.0240735	2650	tags=24%, list=14%, signal=21%	200316/578/5582/891/3452/4615/7852/567/6892/2793/59345/3448/983/2185/115004/9133/7124/3449/5063/995/2786/7133/6891/3984/4773/7188/5293/3446/25939/7097/27350/6890/920/140564/3443/3441/3440/60489/5579/919/5880/164668/3456/917/1234/356/916/915
	hsa05163	62	hsa05163	Human cytomegalovirus infection	216	-0.351761	-1.47088	0.00645161	0.0334027	0.0247549	2173	tags=29%, list=12%, signal=26%	1871/841/1021/2775/3588/811/340061/91860/3579/5156/637/2885/7186/1869/836/114/6349/578/9138/5582/3452/7852/567/6892/2793/1029/59345/3448/2185/115004/7124/3449/3553/2786/6891/4773/5568/5734/7188/5293/6348/3446/1870/113/1230/1232/6890/5330/9560/3569/3576/3443/3441/3440/5579/3587/6351/5880/3456/1234/356/6352
	hsa04024	30	hsa04024	cAMP signaling pathway	215	0.463101	1.61924	0.00357143	0.0284004	0.0210477	3557	tags=29%, list=19%, signal=24%	1081/1080/1128/2891/610/116/153/27198/2641/3354/64399/1258/2740/54714/5733/1259/816/491/117/84152/2902/107/6750/2492/10411/3973/3352/779/776/815/6751/7432/56670/3991/8503/2892/111/482/11069/9568/64411/2893/1906/486/196883/627/5727/2770/2905/90993/7434/10257/4301/1812/51806/810/5465/10000/115/4881/476/2695/10451
	hsa04080	1	hsa04080	Neuroactive ligand-receptor interaction	337	0.463783	1.70034	0.0011236	0.0284004	0.0210477	1569	tags=25%, list=8%, signal=24%	796/1081/23620/886/2642/1392/1128/3827/2891/1137/116/2555/2561/3361/4544/9038/153/4923/1443/2556/3814/2641/2587/2565/5697/552/2901/3354/1143/2897/185/2558/5618/2740/1131/1442/2862/1135/5340/4988/2560/1394/5733/51083/200959/2562/117/55879/2902/7068/5745/1910/9002/797/2899/4986/2569/3062/5179/554/2559/885/2913/4543/7433/2742/6750/114131/2492/2911/2895/2831/56923/3973/3352/51052/2690/6870/2741/6751/…
	hsa00190	2	hsa00190	Oxidative phosphorylation	119	0.496277	1.61801	0.00131062	0.0284004	0.0210477	6879	tags=53%, list=37%, signal=34%	127124/50617/245972/525/496/245973/84701/1346/523/479/51382/170712/498/6392/7386/4697/4719/506/7385/4698/7384/125965/1349/4711/534/1353/4700/27068/4724/4712/9167/4718/51606/527/7381/1339/4705/1350/9377/4707/4723/528/4713/440567/51079/513/4702/9550/1355/529/1347/6389/7388/533/539/1351/518/515/522/4722/535/4715/4706
	hsa04918	63	hsa04918	Thyroid hormone synthesis	73	0.51528	1.58142	0.00702247	0.0357812	0.0265176	2513	tags=21%, list=13%, signal=18%	1081/7276/213/6906/405753/5172/50506/107/389434/111/482/7173/486/196883/90993
	hsa04911	59	hsa04911	Insulin secretion	86	0.525087	1.64056	0.00557103	0.0303102	0.022463	3796	tags=42%, list=20%, signal=34%	886/116/157855/2641/3767/2740/1131/3651/816/117/10242/885/107/3782/779/776/815/9699/2864/111/482/11069/486/196883/6833/90993/2767/3780/3781/5864/23236/115/476/2695/27345/6844
	hsa05204	48	hsa05204	Chemical carcinogenesis	79	0.538191	1.65808	0.0042735	0.0284004	0.0210477	1426	tags=20%, list=8%, signal=19%	1548/124/7365/1544/7366/2940/126/7363/127/6822/54490/119391/1551/130/1543/1646
	hsa00982	46	hsa00982	Drug metabolism - cytochrome P450	67	0.543845	1.64311	0.00426136	0.0284004	0.0210477	686	tags=16%, list=4%, signal=16%	1548/124/7365/1544/7366/2940/126/7363/127/54490/1555
	hsa00980	42	hsa00980	Metabolism of xenobiotics by cytochrome P450	71	0.547563	1.6767	0.00423131	0.0284004	0.0210477	1424	tags=23%, list=8%, signal=21%	1548/124/7365/1544/7366/2940/126/7363/127/6822/54490/1555/1645/119391/130/1543
	hsa05120	45	hsa05120	Epithelial cell signaling in Helicobacter pylori infection	70	0.561487	1.71266	0.00424929	0.0284004	0.0210477	479	tags=9%, list=3%, signal=8%	127124/50617/245972/525/245973/5336
	hsa03320	47	hsa03320	PPAR signaling pathway	76	0.561548	1.71822	0.00426743	0.0284004	0.0210477	3878	tags=46%, list=21%, signal=37%	116519/345/335/2167/1581/7350/3158/9370/79966/440503/336/948/5105/284541/364/1579/4023/11001/23205/2180/1962/10998/729359/5468/5346/2168/8309/34/2170/5465/3157/1374/23305/33/2169
	hsa04721	43	hsa04721	Synaptic vesicle cycle	78	0.574282	1.77084	0.00423131	0.0284004	0.0210477	1954	tags=26%, list=10%, signal=23%	127124/50617/245972/525/6530/22999/6571/245973/440279/6532/246213/6511/57030/6531/6857/523/6506/10815/1759/6540
	hsa00830	49	hsa00830	Retinol metabolism	65	0.586133	1.75461	0.00433526	0.0284004	0.0210477	1427	tags=32%, list=8%, signal=30%	1548/124/7365/50700/1544/7366/126/7363/127/54490/8854/1555/8630/8608/284541/145226/1579/1551/130/1543/340665
	hsa04976	8	hsa04976	Bile secretion	72	0.590368	1.80794	0.00282087	0.0284004	0.0210477	2846	tags=42%, list=15%, signal=35%	8431/1080/570/7363/10599/9376/1581/6554/6822/6555/9429/57835/123264/107/361/760/64241/64240/6550/111/482/10998/358/486/196883/338821/3949/6523/10257/3781
	hsa00071	14	hsa00071	Fatty acid degradation	44	0.636207	1.799	0.00301659	0.0284004	0.0210477	4530	tags=57%, list=24%, signal=43%	124/126/127/38/284541/1579/130/224/23205/36/2180/10449/1962/219/34/3033/1374/23305/33/3032/35/128/1632/2181/223
	hsa00350	15	hsa00350	Tyrosine metabolism	36	0.685342	1.87562	0.00305344	0.0284004	0.0210477	2498	tags=36%, list=13%, signal=31%	124/6898/126/127/7299/5409/7306/7054/130/2805/222/7173/1644
	hsa05110	3	hsa05110	Vibrio cholerae infection	50	0.731849	2.11839	0.00147493	0.0284004	0.0210477	479	tags=14%, list=3%, signal=14%	127124/50617/245972/525/1080/245973/5336
	hsa04966	4	hsa04966	Collecting duct acid secretion	27	0.857168	2.20948	0.0015456	0.0284004	0.0210477	268	tags=30%, list=1%, signal=29%	127124/50617/245972/1188/6521/525/496/245973
