# Supplementary material for: Systematic Chromatin Accessibility Analysis Based on Different Immunological Subtypes of Clear Cell Renal Cell Carcinoma
Source: Front Oncol. 2021 Apr 16;11:575425. doi: 10.3389/fonc.2021.575425 (PMC8085385; doi:10.3389/fonc.2021.575425)
Supplement: Supplementary file 6 [file DataSheet_6.csv]

Supplementary Table 6
		baseMean	log2FoldChange	lfcSE	stat	pvalue	padj
	chr3_100521448_100521949	44.55096395	3.926241994	0.311385881	12.6089275	1.89E-36	1.79E-31
	chr2_130160887_130161388	30.75135104	3.883588523	0.319332913	12.1615667	4.98E-34	2.36E-29
	chr7_74428971_74429472	219.6497842	-2.39498868	0.253142877	-9.46101547	3.05E-21	9.64E-17
	chr15_35547792_35548293	27.35865425	2.595195889	0.321870925	8.062846577	7.45E-16	1.77E-11
	chr14_106845344_106845845	185.9922015	-1.938154575	0.261076287	-7.423709727	1.14E-13	2.16E-09
	chr7_74430864_74431365	118.7156999	-2.557263701	0.346987405	-7.369903533	1.71E-13	2.70E-09
	chr1_115680068_115680569	30.08192747	3.061973066	0.429352907	7.131599712	9.92E-13	1.34E-08
	chr8_46031886_46032387	47.83879706	5.129315593	0.724942044	7.075483666	1.49E-12	1.77E-08
	chr22_35156271_35156772	24.34295748	3.743327832	0.5313306	7.045195268	1.85E-12	1.95E-08
	chr8_46033140_46033641	36.99083497	4.658583116	0.666351799	6.991176621	2.73E-12	2.52E-08
	chr5_9069725_9070226	25.00402416	2.519731754	0.360911343	6.981580949	2.92E-12	2.52E-08
	chr3_194598756_194599257	68.68742461	3.157594194	0.454043464	6.95438751	3.54E-12	2.60E-08
	chr2_239319219_239319720	87.63602656	-1.720483684	0.247430011	-6.953415538	3.57E-12	2.60E-08
	chr22_39100069_39100570	22.75810381	2.974283609	0.430825161	6.903690581	5.07E-12	3.43E-08
	chr5_2005740_2006241	24.17239756	3.192938092	0.465321593	6.86178793	6.80E-12	4.30E-08
	chr9_121599785_121600286	80.44625094	-1.553891224	0.228878838	-6.789143274	1.13E-11	6.68E-08
	chr2_111898958_111899459	125.780336	-1.244909469	0.18506246	-6.726969216	1.73E-11	9.66E-08
	chr10_11242412_11242913	34.52239977	1.858392225	0.277669167	6.692828904	2.19E-11	1.15E-07
	chr18_27695004_27695505	19.89958544	2.875029601	0.436537489	6.585985558	4.52E-11	2.23E-07
	chr15_66128214_66128715	72.6855054	-2.034715167	0.309557752	-6.572974353	4.93E-11	2.23E-07
	chr6_31575230_31575731	51.51736646	1.544399983	0.234967126	6.572834301	4.94E-11	2.23E-07
	chr3_120615881_120616382	106.0529776	2.80480332	0.429373098	6.532321961	6.48E-11	2.79E-07
	chr22_21517323_21517824	17.24363576	-21.13371638	3.296484756	-6.410985624	1.45E-10	5.96E-07
	chr17_45225284_45225785	44.47173727	1.555726678	0.243593027	6.386581339	1.70E-10	6.61E-07
	chrX_2371000_2371501	49.56116451	3.493305067	0.547387475	6.381777496	1.75E-10	6.61E-07
	chr13_24212614_24213115	147.3599672	-2.756172974	0.432251581	-6.376316701	1.81E-10	6.61E-07
	chr22_38298513_38299014	65.84944799	2.598074757	0.412619299	6.296542033	3.04E-10	1.07E-06
	chr4_1338691_1339192	42.32598866	2.261122417	0.359796533	6.28444749	3.29E-10	1.11E-06
	chr4_188457276_188457777	138.1961062	-3.47300498	0.553678995	-6.272596597	3.55E-10	1.16E-06
	chr17_75812621_75813122	39.1439473	2.864819801	0.458197065	6.252374846	4.04E-10	1.28E-06
	chr8_143258925_143259426	25.10077692	2.266863426	0.363835499	6.230462476	4.65E-10	1.42E-06
	chr5_68544763_68545264	79.0223523	-3.253431147	0.524181235	-6.206691366	5.41E-10	1.60E-06
	chr8_88674906_88675407	35.81280382	4.163998003	0.679145757	6.131228763	8.72E-10	2.51E-06
	chr1_44294617_44295118	30.23212555	2.210590231	0.360845541	6.126139799	9.00E-10	2.51E-06
	chr7_135195747_135196248	44.80767631	2.003872638	0.32968111	6.078214907	1.22E-09	3.29E-06
	chr2_111898312_111898813	640.3384653	-1.087215173	0.179521709	-6.056176604	1.39E-09	3.58E-06
	chr1_177817893_177818394	93.41161374	-2.108412327	0.348174178	-6.055625201	1.40E-09	3.58E-06
	chr5_912405_912906	44.86014747	2.742516407	0.457023353	6.000823345	1.96E-09	4.90E-06
	chr7_122834550_122835051	27.76918699	2.379482749	0.397821472	5.981282852	2.21E-09	5.38E-06
	chr8_46029403_46029904	37.49251107	3.389532577	0.568871143	5.958348598	2.55E-09	6.04E-06
	chr17_75814832_75815333	39.27637931	2.049867972	0.344919385	5.943034981	2.80E-09	6.47E-06
	chr8_88676143_88676644	24.91624555	3.744739433	0.630759498	5.936873629	2.91E-09	6.56E-06
	chr1_78284291_78284792	59.112663	-1.620315964	0.273164364	-5.931652073	3.00E-09	6.61E-06
	chr7_74545152_74545653	31.09604375	2.145658116	0.362681242	5.916098945	3.30E-09	7.10E-06
	chr13_99496603_99497104	142.6016902	1.457008527	0.246484715	5.911151649	3.40E-09	7.16E-06
	chr11_92751572_92752073	19.0135612	3.02406631	0.514418026	5.878616529	4.14E-09	8.53E-06
	chr7_158910207_158910708	66.86783856	3.277569514	0.558094851	5.872782218	4.29E-09	8.64E-06
	chr1_9413415_9413916	118.2102901	2.064693412	0.354209121	5.82902384	5.58E-09	1.10E-05
	chr14_52950253_52950754	151.3986285	-1.105182358	0.18971192	-5.825582075	5.69E-09	1.10E-05
	chr5_119753144_119753645	27.10019908	2.901772173	0.498320807	5.823100567	5.78E-09	1.10E-05
	chr8_88328537_88329038	53.90681747	2.775955633	0.477845315	5.809318512	6.27E-09	1.17E-05
	chr3_195847077_195847578	47.55018735	2.750591897	0.474357956	5.798557524	6.69E-09	1.22E-05
	chr5_16592939_16593440	94.92314895	-2.825720837	0.487692035	-5.794068054	6.87E-09	1.23E-05
	chr15_66129479_66129980	47.77864832	-2.695976156	0.466560172	-5.778410416	7.54E-09	1.32E-05
	chr22_39099399_39099900	30.34588889	2.350038323	0.408832575	5.748167999	9.02E-09	1.56E-05
	chr7_90211475_90211976	370.7028373	-0.970461056	0.169116695	-5.738410729	9.56E-09	1.59E-05
	chr22_29821145_29821646	102.5224133	1.290655942	0.224934362	5.737922529	9.58E-09	1.59E-05
	chr10_60903042_60903543	44.16800048	2.154883539	0.37579229	5.734240956	9.80E-09	1.60E-05
	chr13_25002266_25002767	61.65687901	1.629801076	0.286168615	5.69524746	1.23E-08	1.98E-05
	chr1_1050633_1051134	37.02311247	1.885113112	0.331794175	5.681573864	1.33E-08	2.11E-05
	chr2_10931826_10932327	48.77346159	2.30077289	0.407071562	5.652010862	1.59E-08	2.44E-05
	chr6_40164328_40164829	26.83509161	3.7652829	0.666268043	5.651303469	1.59E-08	2.44E-05
	chr14_106844565_106845066	238.0180677	-1.377038847	0.243945083	-5.644872332	1.65E-08	2.49E-05
	chr19_4704188_4704689	51.8180524	1.381343013	0.245329796	5.630555415	1.80E-08	2.66E-05
	chr2_176174869_176175370	71.56192508	-2.856500845	0.507620304	-5.627239146	1.83E-08	2.67E-05
	chr16_50925721_50926222	135.0505334	-2.289940398	0.407250051	-5.62293459	1.88E-08	2.70E-05
	chr6_112879825_112880326	19.27084089	2.620573148	0.466734478	5.614698021	1.97E-08	2.79E-05
	chr12_22335421_22335922	63.11843209	1.145941693	0.205465351	5.577298986	2.44E-08	3.41E-05
	chr2_23563735_23564236	26.69501589	2.816771214	0.507483555	5.550467962	2.85E-08	3.91E-05
	chr18_44803141_44803642	98.80339957	-2.072965938	0.373708289	-5.547016214	2.91E-08	3.94E-05
	chr16_22346920_22347421	43.51396668	2.266632993	0.40983628	5.530581614	3.19E-08	4.26E-05
	chr9_127612967_127613468	91.09926848	-1.187483071	0.214816003	-5.52790785	3.24E-08	4.27E-05
	chr3_177597963_177598464	55.86501494	1.56303897	0.28382698	5.507013366	3.65E-08	4.74E-05
	chr21_42062512_42063013	43.74056876	1.582932878	0.287691853	5.502181796	3.75E-08	4.81E-05
	chr19_38831047_38831548	218.3293586	0.70518757	0.128293045	5.496693693	3.87E-08	4.89E-05
	chr7_97973168_97973669	20.43742778	2.908125528	0.532577706	5.460471771	4.75E-08	5.92E-05
	chr8_96584042_96584543	41.94205234	1.440953894	0.264216689	5.453682343	4.93E-08	6.07E-05
	chr2_72138983_72139484	36.76375029	2.046434415	0.376435375	5.436349901	5.44E-08	6.61E-05
	chr8_88673529_88674030	17.04563757	3.397588596	0.625371485	5.432912564	5.54E-08	6.65E-05
	chr2_19777033_19777534	35.2119273	2.921601189	0.539311153	5.417283089	6.05E-08	7.17E-05
	chr16_28984986_28985487	54.14047835	1.739954495	0.321732861	5.408072064	6.37E-08	7.46E-05
	chr9_13608121_13608622	32.45760321	-2.494426978	0.461476176	-5.405321248	6.47E-08	7.48E-05
	chr17_1087641_1088142	143.8698925	-1.873551291	0.347026381	-5.398872806	6.71E-08	7.66E-05
	chr14_64720109_64720610	122.8840038	-1.393891722	0.258922604	-5.383430025	7.31E-08	8.07E-05
	chr1_116990554_116991055	36.07414807	2.327678216	0.432438435	5.382681163	7.34E-08	8.07E-05
	chr14_81435398_81435899	307.7129197	-1.421355468	0.264107836	-5.381723955	7.38E-08	8.07E-05
	chr1_225813305_225813806	185.530424	-1.784007556	0.331539588	-5.380978991	7.41E-08	8.07E-05
	chr3_43417144_43417645	37.31405511	2.96802185	0.552774803	5.369314658	7.90E-08	8.52E-05
	chr9_129613388_129613889	190.6151808	-1.321175814	0.246265496	-5.36484338	8.10E-08	8.55E-05
	chr1_169483460_169483961	95.53375999	-3.206745853	0.597970036	-5.36271997	8.20E-08	8.55E-05
	chr15_69908961_69909462	16.40270414	3.14668316	0.586788833	5.362547796	8.21E-08	8.55E-05
	chr5_136732701_136733202	40.86000629	-2.412667762	0.450900087	-5.350781314	8.76E-08	9.03E-05
	chr2_72138377_72138878	70.03832058	2.366684579	0.442817765	5.344601704	9.06E-08	9.24E-05
	chr3_172592090_172592591	82.82588491	1.581532795	0.296226384	5.338932926	9.35E-08	9.43E-05
	chr4_89307609_89308110	194.7486872	-1.083596397	0.203531784	-5.323966476	1.02E-07	0.000101327
	chr16_6897759_6898260	35.32042484	2.339334214	0.440053203	5.31602588	1.06E-07	0.000104744
	chr2_234425877_234426378	46.39074054	1.533229792	0.289073279	5.303948521	1.13E-07	0.000110767
	chr1_16623337_16623838	61.17952627	1.571183783	0.296361209	5.301583795	1.15E-07	0.000111067
	chr9_135281919_135282420	75.39417972	-1.897119679	0.359256481	-5.28068324	1.29E-07	0.000122868
	chr6_74468478_74468979	26.21890639	3.448468277	0.653190616	5.279421035	1.30E-07	0.000122868
	chr19_19343616_19344117	32.06110358	1.785019384	0.338298656	5.276460164	1.32E-07	0.000123041
	chr3_195825192_195825693	34.2651567	2.719570132	0.515506263	5.275532668	1.32E-07	0.000123041
	chr19_19345235_19345736	27.29711351	2.052164085	0.389584942	5.2675652	1.38E-07	0.000126565
	chr6_108133812_108134313	161.0822668	-1.449445671	0.275204879	-5.266787707	1.39E-07	0.000126565
	chr16_28984480_28984981	65.11834477	2.247243495	0.427000513	5.262858999	1.42E-07	0.000128069
	chrX_69025854_69026355	64.3494279	1.674190004	0.318393095	5.258248468	1.45E-07	0.000130082
	chr14_54366706_54367207	141.9999985	-1.266690034	0.241184797	-5.25194809	1.50E-07	0.000133355
	chr12_13962668_13963169	26.44386699	2.165954708	0.412912045	5.245559521	1.56E-07	0.000134919
	chr5_52997392_52997893	55.78401169	-1.755989374	0.334784577	-5.245132221	1.56E-07	0.000134919
	chr6_17417692_17418193	26.82103966	2.077236417	0.39606366	5.244703381	1.57E-07	0.000134919
	chr8_142374367_142374868	31.87919247	2.10966438	0.403264176	5.23146985	1.68E-07	0.000143641
	chr14_32576025_32576526	45.72311557	-1.227472578	0.235247965	-5.217781925	1.81E-07	0.000153288
	chr5_119754779_119755280	27.55811476	3.195529311	0.613263251	5.210697536	1.88E-07	0.000157467
	chr15_88247870_88248371	35.65134673	1.951924	0.374684529	5.209513203	1.89E-07	0.000157467
	chr9_121625932_121626433	71.12342093	-1.890883159	0.363271205	-5.205155633	1.94E-07	0.000159412
	chr3_138784462_138784963	55.77406028	2.640230167	0.507345782	5.20400536	1.95E-07	0.000159412
	chr14_106846161_106846662	47.34706695	-2.51723067	0.484274041	-5.197946735	2.02E-07	0.000163287
	chr2_46320169_46320670	90.05740923	-1.53389428	0.295716508	-5.187043123	2.14E-07	0.000171672
	chr2_1658761_1659262	26.2164571	2.603095127	0.503391952	5.171109945	2.33E-07	0.000185405
	chr14_81436253_81436754	295.4622647	-1.217223094	0.236016081	-5.157373548	2.50E-07	0.000197869
	chrX_2464101_2464602	40.86783961	3.610127921	0.702427292	5.139504063	2.75E-07	0.000215844
	chr12_113933203_113933704	21.2071428	2.87367242	0.560888195	5.123431809	3.00E-07	0.000233161
	chr5_150673934_150674435	45.57302678	1.895784114	0.370409563	5.118075511	3.09E-07	0.000237929
	chr22_28209087_28209588	38.43292349	2.641828146	0.517673929	5.103266739	3.34E-07	0.000254397
	chr22_20063190_20063691	37.00429588	2.634980915	0.516421428	5.102384941	3.35E-07	0.000254397
	chr3_187292117_187292618	105.2378922	-1.264112899	0.248307703	-5.090912945	3.56E-07	0.000268137
	chr9_38622179_38622680	60.25456445	-2.097912863	0.41273937	-5.082899809	3.72E-07	0.000275362
	chr19_42132285_42132786	54.68713367	1.404643701	0.276347952	5.0828808	3.72E-07	0.000275362
	chr3_186596845_186597346	36.38696101	2.289793574	0.451265133	5.074164627	3.89E-07	0.00028406
	chr7_100583249_100583750	64.79067931	1.667475968	0.328629846	5.074024732	3.89E-07	0.00028406
	chr13_89930729_89931230	45.61608708	2.282673225	0.450953151	5.061885524	4.15E-07	0.00030045
	chr4_1200663_1201164	69.279497	1.830129056	0.36171191	5.059631724	4.20E-07	0.000301719
	chr2_170533159_170533660	59.80696066	-1.614238865	0.319242503	-5.056466001	4.27E-07	0.000304462
	chr5_10632326_10632827	71.36710356	1.497840747	0.296713733	5.048100515	4.46E-07	0.000315724
	chr12_20309657_20310158	21.03485525	2.626309927	0.520460777	5.04612459	4.51E-07	0.000316642
	chr5_171596485_171596986	21.55532437	3.161324761	0.62764706	5.036787335	4.73E-07	0.000327178
	chr21_33302085_33302586	37.43097289	1.64820176	0.32723959	5.036682015	4.74E-07	0.000327178
	chr10_132659533_132660034	29.63716197	1.674248539	0.332478756	5.035655696	4.76E-07	0.000327178
	chr14_67619518_67620019	753.2612451	-0.859140986	0.170805665	-5.02993263	4.91E-07	0.000334671
	chr7_135193486_135193987	42.35684943	1.742234582	0.346734198	5.024697858	5.04E-07	0.000341472
	chr2_23564524_23565025	27.0677026	2.318899834	0.461682915	5.022710957	5.09E-07	0.000342578
	chr12_113932307_113932808	21.62565743	2.237918604	0.446081242	5.016840862	5.25E-07	0.000350721
	chr1_89566825_89567326	66.28325436	-1.311703472	0.262034295	-5.005846543	5.56E-07	0.000368749
	chr6_111070286_111070787	70.68968695	-2.714307378	0.542560189	-5.002776531	5.65E-07	0.00037207
	chr8_56580563_56581064	13.84765703	3.154788649	0.631604011	4.994883812	5.89E-07	0.000383223
	chr14_90554182_90554683	55.40863015	-2.727872137	0.5461839	-4.994420629	5.90E-07	0.000383223
	chrX_7497869_7498370	18.54577778	4.096031567	0.82104485	4.98880368	6.08E-07	0.000389018
	chr8_11795688_11796189	51.98887599	-2.238505025	0.448717012	-4.988678755	6.08E-07	0.000389018
	chr9_114504576_114505077	120.8268065	-1.124005234	0.225401961	-4.986670165	6.14E-07	0.000389018
	chr6_44172649_44173150	168.0258986	0.821551729	0.164761777	4.986300494	6.15E-07	0.000389018
	chr22_47333594_47334095	19.08868952	2.660496615	0.534390858	4.978559378	6.41E-07	0.00040222
	chr2_96146108_96146609	73.8890995	1.142505431	0.22988759	4.969843866	6.70E-07	0.000416055
	chrX_69027680_69028181	108.9794029	1.013057556	0.20385675	4.969458008	6.71E-07	0.000416055
	chr9_95516749_95517250	77.2520715	-1.73916432	0.351445434	-4.948604116	7.47E-07	0.000452584
	chr2_108377649_108378150	230.6788025	-1.588630942	0.321087861	-4.947651823	7.51E-07	0.000452584
	chr6_109465606_109466107	69.00097184	-2.670360171	0.539723809	-4.947641974	7.51E-07	0.000452584
	chr17_28927950_28928451	47.92266938	2.464408053	0.498173117	4.946890883	7.54E-07	0.000452584
	chr12_132277416_132277917	120.3404833	-2.860608892	0.578268113	-4.946855669	7.54E-07	0.000452584
	chr1_159077100_159077601	43.39306131	1.701997945	0.344358131	4.942522886	7.71E-07	0.000459852
	chr3_10582624_10583125	66.17510321	-2.33763417	0.474466812	-4.926865505	8.36E-07	0.000495146
	chr3_194731014_194731515	36.01133966	1.973171534	0.400962937	4.921082103	8.61E-07	0.000506159
	chr2_88015872_88016373	48.86818747	1.317262074	0.267728974	4.920132687	8.65E-07	0.000506159
	chr9_137247186_137247687	107.790159	-1.82614833	0.371499997	-4.915607927	8.85E-07	0.000514814
	chr6_166007377_166007878	176.8012734	-2.750404185	0.559777695	-4.913386523	8.95E-07	0.000517509
	chr14_81220127_81220628	108.0513784	-1.101327747	0.224208764	-4.912063779	9.01E-07	0.000517856
	chr1_3529937_3530438	43.38215307	1.542952805	0.314343122	4.908498699	9.18E-07	0.000524181
	chr6_125748196_125748697	122.8909151	-1.144890159	0.233385661	-4.905571988	9.32E-07	0.000527194
	chr14_52949634_52950135	87.84546307	-0.760989607	0.155144929	-4.905024033	9.34E-07	0.000527194
	chr16_84532094_84532595	135.0947991	1.179147829	0.240507742	4.902743757	9.45E-07	0.000529307
	chr7_77275698_77276199	37.56201755	1.971495618	0.402188849	4.901915166	9.49E-07	0.000529307
	chr9_14346168_14346669	95.73298922	-1.96651268	0.401279686	-4.900603609	9.55E-07	0.000529737
	chr1_41381186_41381687	180.6202535	-1.529279152	0.313481859	-4.87836571	1.07E-06	0.000589639
	chr8_74599854_74600355	14.27592057	3.208068369	0.657926946	4.876025198	1.08E-06	0.000593225
	chrX_65706286_65706787	138.2351032	1.08699957	0.223138235	4.871417806	1.11E-06	0.000602374
	chr14_103522634_103523135	149.3254058	-1.833109469	0.376351844	-4.870733323	1.11E-06	0.000602374
	chr18_3230364_3230865	37.81850948	2.541208129	0.522011897	4.868103856	1.13E-06	0.000605553
	chr10_8366020_8366521	14.50943147	2.61574112	0.537394856	4.867447263	1.13E-06	0.000605553
	chr17_35783419_35783920	37.60486744	2.050537448	0.422241313	4.856316478	1.20E-06	0.000636989
	chr12_6961305_6961806	100.2223946	1.599728598	0.329635298	4.853025777	1.22E-06	0.000642245
	chr17_44032562_44033063	22.9956326	1.74123423	0.358898951	4.851600218	1.22E-06	0.000642245
	chr1_143803835_143804336	54.69660365	-1.760996164	0.362989515	-4.851369232	1.23E-06	0.000642245
	chr8_95678245_95678746	51.62699903	2.65883879	0.548182263	4.85028241	1.23E-06	0.000642245
	chr6_37048628_37049129	40.64862113	1.775014595	0.366268708	4.846208686	1.26E-06	0.000651984
	chr7_137917660_137918161	54.73497723	1.685623348	0.34798068	4.844014186	1.27E-06	0.000655648
	chr6_166032818_166033319	95.6001767	-2.487549916	0.513968518	-4.839887714	1.30E-06	0.000665791
	chr8_17527810_17528311	39.15551161	-3.190533705	0.659380813	-4.838681442	1.31E-06	0.000666243
	chr2_111897811_111898312	399.8341557	-0.816924514	0.168945575	-4.835430072	1.33E-06	0.000671765
	chr10_23344114_23344615	250.2004181	-1.187730912	0.245657133	-4.83491318	1.33E-06	0.000671765
	chr3_52999133_52999634	20.78684845	2.522562143	0.521917388	4.833259437	1.34E-06	0.000673788
	chr2_10080042_10080543	189.6537314	-1.385410903	0.286861068	-4.829553594	1.37E-06	0.000682836
	chr7_137771566_137772067	23.34656362	2.944164286	0.610078334	4.825879106	1.39E-06	0.000691907
	chr7_100584184_100584685	82.12244404	1.241473853	0.257472276	4.821776831	1.42E-06	0.000702614
	chr9_127778555_127779056	55.45794102	1.008844654	0.209374718	4.818369017	1.45E-06	0.000707269
	chr1_47190858_47191359	114.5217431	1.093621657	0.226979619	4.818149152	1.45E-06	0.000707269
	chr1_68231075_68231576	90.53035486	-1.483839802	0.308018905	-4.817366012	1.45E-06	0.000707269
	chr14_64247124_64247625	29.57734122	-3.73962865	0.777202197	-4.811654757	1.50E-06	0.000724074
	chr12_5309541_5310042	42.56313852	2.275609682	0.473376034	4.807192414	1.53E-06	0.000731249
	chr6_69141204_69141705	25.32269616	2.545972095	0.529630503	4.807072253	1.53E-06	0.000731249
	chr6_109867162_109867663	51.29430759	-2.747954767	0.571698918	-4.806646791	1.53E-06	0.000731249
	chr12_132558771_132559272	58.76207463	1.613842828	0.335953763	4.803764699	1.56E-06	0.00073815
	chr3_129226349_129226850	64.6451499	1.208110971	0.251564338	4.802393623	1.57E-06	0.00073819
	chr11_8019721_8020222	62.25286891	-2.30532945	0.480100717	-4.801762146	1.57E-06	0.00073819
	chr5_16615651_16616152	68.39037513	-1.653019838	0.344369434	-4.800135193	1.59E-06	0.000740547
	chr1_109274694_109275195	160.4977088	-1.73600189	0.361827588	-4.797870449	1.60E-06	0.000745296
	chr13_87811012_87811513	19.17004593	2.86585605	0.597682636	4.794946142	1.63E-06	0.000752561
	chr14_49966393_49966894	148.458817	-0.899651927	0.187740073	-4.792007978	1.65E-06	0.000759962
	chr5_11148911_11149412	56.31993192	-3.596188093	0.750741341	-4.790182579	1.67E-06	0.000763204
	chr13_20482426_20482927	25.56086002	2.475222263	0.517001854	4.787646779	1.69E-06	0.000768739
	chr8_130651164_130651665	39.25750185	1.990977106	0.415930529	4.786802049	1.69E-06	0.000768739
	chr19_52603730_52604231	31.67227908	1.936157197	0.404831152	4.782628976	1.73E-06	0.00078114
	chr4_87118794_87119295	77.98311182	1.333772143	0.279489442	4.772173624	1.82E-06	0.000818917
	chr1_143729304_143729805	125.2638718	-1.700929381	0.356620856	-4.769573495	1.85E-06	0.000825645
	chr14_106843879_106844380	87.98763194	-1.161421746	0.24397246	-4.760462501	1.93E-06	0.000859752
	chr10_77513701_77514202	298.799019	-1.216435454	0.25563853	-4.758419837	1.95E-06	0.000864439
	chr5_56909036_56909537	382.536964	-0.714238308	0.150196949	-4.755344997	1.98E-06	0.000873619
	chr14_39433072_39433573	104.6591603	-0.905261089	0.1906442	-4.748432359	2.05E-06	0.000899824
	chr2_219576780_219577281	176.1141878	-2.60697432	0.549131641	-4.747448748	2.06E-06	0.000900043
	chr20_59004841_59005342	119.9950139	0.940340746	0.198340873	4.741033611	2.13E-06	0.000924758
	chr5_95669449_95669950	144.97338	-1.614626614	0.34190547	-4.722435747	2.33E-06	0.001008879
	chr16_84514826_84515327	47.94953641	1.573615238	0.333498158	4.718512531	2.38E-06	0.001023853
	chr10_5554372_5554873	73.48210076	-2.273406142	0.481975688	-4.716848172	2.40E-06	0.001027589
	chr7_33005149_33005650	19.59931795	2.428173273	0.51495523	4.715309468	2.41E-06	0.001030722
	chr9_130835582_130836083	75.67489033	-0.95660123	0.202980395	-4.712776474	2.44E-06	0.001038942
	chr4_148203346_148203847	175.6701836	-2.056182413	0.436901	-4.706289103	2.52E-06	0.001062828
	chr6_108562517_108563018	204.7843895	-0.718982982	0.152787232	-4.705779223	2.53E-06	0.001062828
	chr5_93581846_93582347	61.95997946	-1.778017018	0.377910364	-4.704864393	2.54E-06	0.001062828
	chr9_13606540_13607041	27.90976751	-2.957475799	0.628760402	-4.703661031	2.56E-06	0.001062828
	chrX_40794219_40794720	78.99171724	1.109083659	0.23584089	4.702677542	2.57E-06	0.001062828
	chr11_68020468_68020969	81.053504	1.548690525	0.329330994	4.702534991	2.57E-06	0.001062828
	chr17_28974985_28975486	24.08962351	2.067520563	0.439803029	4.701014837	2.59E-06	0.001062828
	chr1_155834479_155834980	25.02380913	2.364266837	0.50302665	4.700082665	2.60E-06	0.001062828
	chr6_159969852_159970353	129.0476468	-0.942336371	0.200555284	-4.698636464	2.62E-06	0.001062828
	chr5_93342767_93343268	41.17677483	-2.799502245	0.595817136	-4.698593033	2.62E-06	0.001062828
	chr14_90555814_90556315	70.50247129	-2.54751509	0.542218561	-4.698317747	2.62E-06	0.001062828
	chr12_45433529_45434030	25.85398484	2.278805207	0.48514416	4.697171265	2.64E-06	0.001064261
	chr7_157299694_157300195	41.76566994	2.309800639	0.491917273	4.695506272	2.66E-06	0.00106842
	chr22_46635246_46635747	98.01078076	2.188526343	0.466929302	4.687061476	2.77E-06	0.001103889
	chr4_140236025_140236526	72.7943488	-3.093924406	0.660166782	-4.686579952	2.78E-06	0.001103889
	chr3_13022276_13022777	50.14738523	2.135499587	0.455773442	4.685441037	2.79E-06	0.001103889
	chr7_130180609_130181110	20.08550104	3.320133068	0.708614678	4.685385681	2.79E-06	0.001103889
	chr8_88327948_88328449	38.80261069	1.956440474	0.417725483	4.683555474	2.82E-06	0.00110466
	chr2_176188360_176188861	257.1366809	-2.356782765	0.503205124	-4.68354286	2.82E-06	0.00110466
	chr16_285365_285866	23.48881041	2.242711346	0.479329969	4.678846497	2.88E-06	0.001125611
	chr9_113349278_113349779	53.7588621	-1.868023804	0.399377418	-4.677339578	2.91E-06	0.001129264
	chr8_139815035_139815536	17.81187776	2.636735852	0.564447219	4.671359455	2.99E-06	0.001157905
	chr1_68231601_68232102	114.0200981	-1.498038788	0.321076327	-4.665678095	3.08E-06	0.001185004
	chr9_121599229_121599730	429.2891025	-0.963675059	0.206589913	-4.664676245	3.09E-06	0.001185004
	chr6_156449110_156449611	72.61336152	-2.301607119	0.493472539	-4.664103746	3.10E-06	0.001185004
	chr6_31865217_31865718	84.09906965	1.712009905	0.367793762	4.654809523	3.24E-06	0.001234753
	chr1_46442217_46442718	40.26360437	1.337694328	0.287472602	4.653293279	3.27E-06	0.001238896
	chr1_198621150_198621651	45.35133092	1.267916294	0.272847262	4.646981917	3.37E-06	0.001272306
	chr10_69426340_69426841	66.00464218	2.210177337	0.475727411	4.645890244	3.39E-06	0.001273978
	chr5_176440857_176441358	26.79490465	1.996150401	0.430063945	4.641520002	3.46E-06	0.001296083
	chr20_45344965_45345466	89.84737525	-1.041906982	0.224576658	-4.639426877	3.49E-06	0.001304124
	chr15_74787324_74787825	100.5074794	0.882694791	0.190323064	4.637876107	3.52E-06	0.001308792
	chr10_14560207_14560708	47.5811199	1.576024485	0.340046993	4.634725538	3.57E-06	0.001321724
	chr21_34699688_34700189	25.28384748	3.028399918	0.653566409	4.633652948	3.59E-06	0.001321724
	chr11_19698503_19699004	23.50986669	2.304988872	0.497517473	4.632980742	3.60E-06	0.001321724
	chr5_95664360_95664861	56.75384468	-1.885406565	0.406984699	-4.632622729	3.61E-06	0.001321724
	chr12_97275192_97275693	51.44592103	-2.018941702	0.436203847	-4.62843626	3.68E-06	0.001343535
	chr10_117782165_117782666	80.57670261	-1.563441491	0.337901765	-4.626911294	3.71E-06	0.001343572
	chr11_35082477_35082978	59.72211591	1.071377641	0.231556942	4.626843108	3.71E-06	0.001343572
	chr6_108127756_108128257	77.29456554	-2.334550567	0.505572965	-4.617633311	3.88E-06	0.001399242
	chr19_19342675_19343176	72.33035327	0.867993774	0.188048697	4.615792547	3.92E-06	0.001406356
	chr6_17519008_17519509	13.11285526	3.095445182	0.671463859	4.609995223	4.03E-06	0.001440692
	chr22_32915955_32916456	18.44313391	2.974976602	0.645684519	4.607477048	4.08E-06	0.001452762
	chr11_125079047_125079548	29.84133043	2.441362276	0.530013425	4.606227241	4.10E-06	0.001456042
	chr14_92748432_92748933	345.3421054	-0.752173846	0.163419982	-4.602704241	4.17E-06	0.001475373
	chr16_72736058_72736559	56.50044908	2.204558575	0.479241422	4.600100224	4.22E-06	0.001488384
	chr16_52546957_52547458	68.46618119	-2.565667933	0.558634435	-4.592749344	4.37E-06	0.001536094
	chr14_36091030_36091531	293.521391	-1.093694744	0.238434866	-4.586974884	4.50E-06	0.001573354
	chr6_43224277_43224778	64.13529087	1.176040279	0.256434503	4.586123414	4.52E-06	0.001573973
	chr1_143884858_143885359	77.28178484	-1.459701679	0.318410975	-4.584332174	4.55E-06	0.00158171
	chr3_191774247_191774748	19.25562786	2.351853651	0.513316568	4.581682722	4.61E-06	0.001596041
	chr1_54623453_54623954	33.24354374	2.045386366	0.446577404	4.580138512	4.65E-06	0.001599657
	chr15_53758838_53759339	71.29580632	-1.598281819	0.34899356	-4.579688569	4.66E-06	0.001599657
	chr14_70821931_70822432	89.57692484	-1.209992257	0.264279257	-4.578460948	4.68E-06	0.001603263
	chr15_57505950_57506451	133.8251571	-2.201043379	0.480876999	-4.577144224	4.71E-06	0.00160758
	chr21_46347810_46348311	28.83387083	2.130625575	0.465861205	4.573520081	4.80E-06	0.001621355
	chr2_67937963_67938464	96.42087599	-3.363773681	0.735528037	-4.573277309	4.80E-06	0.001621355
	chr5_116769414_116769915	35.92286331	2.480817348	0.542479164	4.573110845	4.81E-06	0.001621355
	chr7_125256375_125256876	68.11965009	-1.187039144	0.259711683	-4.570603562	4.86E-06	0.001632387
	chr9_135244842_135245343	90.46261811	-2.754472678	0.602702305	-4.570204323	4.87E-06	0.001632387
	chr9_132213905_132214406	247.437338	-1.58144208	0.346125296	-4.5689873	4.90E-06	0.001634474
	chr19_44764956_44765457	80.73077484	1.728797565	0.378420165	4.568460472	4.91E-06	0.001634474
	chr14_63435809_63436310	105.8194596	-1.672179352	0.36636085	-4.564295977	5.01E-06	0.001658195
	chr11_8018797_8019298	144.009875	-2.093538477	0.458742513	-4.563646091	5.03E-06	0.001658195
	chr7_80277353_80277854	79.88153619	-1.123648558	0.246239091	-4.563241978	5.04E-06	0.001658195
	chr8_124728304_124728805	221.1571821	-1.144517263	0.251007345	-4.5596963	5.12E-06	0.0016761
	chr14_54567952_54568453	228.3009596	-1.164408889	0.255378903	-4.559534377	5.13E-06	0.0016761
	chr11_42066104_42066605	25.80971863	2.632796414	0.577586541	4.55827175	5.16E-06	0.001680412
	chr5_16616836_16617337	332.6114679	-1.410216333	0.309460508	-4.557015503	5.19E-06	0.001681016
	chr9_121976683_121977184	45.39134471	-1.360098844	0.298479552	-4.556757182	5.19E-06	0.001681016
	chr11_67439351_67439852	109.8531411	0.950165314	0.208734098	4.55203689	5.31E-06	0.001713338
	chr11_126172569_126173070	23.34282276	2.141405869	0.470910583	4.547372571	5.43E-06	0.001745801
	chr17_45222617_45223118	42.75627216	1.172236328	0.257887337	4.545536593	5.48E-06	0.00175514
	chr1_109822084_109822585	84.06592982	1.824127289	0.401708204	4.540926146	5.60E-06	0.001787926
	chr17_4909771_4910272	53.6554246	1.605754163	0.353884644	4.537507326	5.69E-06	0.001811051
	chr6_31582259_31582760	36.86647853	1.339774737	0.295386927	4.535660233	5.74E-06	0.001820865
	chr6_125749271_125749772	1036.070229	-1.150125991	0.253712317	-4.533189425	5.81E-06	0.001836163
	chr2_240624866_240625367	63.80782584	1.418531549	0.313088913	4.530762637	5.88E-06	0.001851213
	chr17_58344789_58345290	44.13546507	1.205628476	0.266280511	4.527663218	5.96E-06	0.001872346
	chr6_169340337_169340838	26.95496477	2.320705538	0.512795445	4.525597021	6.02E-06	0.001884494
	chr13_61629007_61629508	17.72837884	2.653762903	0.587336751	4.51829874	6.23E-06	0.001944202
	chr4_11073610_11074111	23.58632236	2.063460564	0.456863067	4.516584318	6.28E-06	0.001953576
	chr9_111794789_111795290	17.41064304	2.325681964	0.515957102	4.507510321	6.56E-06	0.002032325
	chr8_11449094_11449595	93.34946054	-3.284476294	0.729049289	-4.505149845	6.63E-06	0.002042062
	chr9_95048284_95048785	226.2996437	-0.960279629	0.213153307	-4.505112495	6.63E-06	0.002042062
	chr10_60914611_60915112	69.86303628	1.753873706	0.389488683	4.503015832	6.70E-06	0.002055646
	chr22_31602222_31602723	32.88010825	1.874156893	0.416543496	4.499306579	6.82E-06	0.002085092
	chr3_52197000_52197501	49.40621698	1.24208289	0.276229335	4.496564016	6.91E-06	0.002105365
	chr16_737577_738078	31.75298127	1.821837142	0.405509556	4.492710756	7.03E-06	0.002131791
	chr6_39312981_39313482	24.9361114	2.615784655	0.58225002	4.492545409	7.04E-06	0.002131791
	chr1_27882156_27882657	46.84668689	1.610943834	0.358672099	4.491411062	7.08E-06	0.002136353
	chr6_11381811_11382312	91.29796928	1.23695129	0.275773305	4.485391696	7.28E-06	0.002190589
	chr9_128203943_128204444	119.1021473	-1.278248065	0.285084377	-4.483753474	7.33E-06	0.002200497
	chr13_87810477_87810978	37.03198763	2.782385525	0.62121131	4.478967912	7.50E-06	0.002243306
	chr6_44178052_44178553	83.68536933	1.748185573	0.390512494	4.476644412	7.58E-06	0.002260717
	chr2_72137437_72137938	54.81547166	1.222131156	0.273094345	4.475124362	7.64E-06	0.002269723
	chr4_100189626_100190127	63.04501331	-1.890076215	0.422448337	-4.474100264	7.67E-06	0.002273501
	chr16_85982514_85983015	44.67280919	1.424959456	0.318662869	4.471683378	7.76E-06	0.002292189
	chr5_61290676_61291177	133.2076571	-1.327230493	0.296932776	-4.469801244	7.83E-06	0.002305271
	chr3_157077394_157077895	301.1688959	1.03576507	0.231848955	4.467413149	7.92E-06	0.00232393
	chr14_35341526_35342027	419.1292604	-0.734519645	0.16450008	-4.465162835	8.00E-06	0.002341243
	chr13_64289213_64289714	17.84981388	2.346029416	0.525527353	4.464143307	8.04E-06	0.002345179
	chr6_7270901_7271402	41.62057572	2.219854107	0.497445216	4.462509707	8.10E-06	0.002355886
	chr10_113552573_113553074	89.56569254	-2.821163373	0.632775988	-4.458391951	8.26E-06	0.002393943
	chr17_78706156_78706657	60.75615093	1.346425547	0.302040525	4.457764559	8.28E-06	0.002393943
	chr8_96523850_96524351	50.89897541	1.151464057	0.258361325	4.456797311	8.32E-06	0.002397456
	chr7_1056145_1056646	98.01087622	1.258462869	0.282491062	4.454876758	8.39E-06	0.002411687
	chr2_237662560_237663061	314.503438	-1.061236878	0.238347781	-4.452472247	8.49E-06	0.002431493
	chr3_13015450_13015951	61.48527753	1.063661088	0.239045444	4.449618745	8.60E-06	0.0024566
	chr9_113343635_113344136	183.5158317	-2.056774398	0.462848688	-4.443729566	8.84E-06	0.002517267
	chr8_88672803_88673304	14.35591592	2.878775428	0.648521473	4.438982438	9.04E-06	0.002565722
	chr12_6635749_6636250	61.46034987	0.970428699	0.218817053	4.434886069	9.21E-06	0.002607189
	chr1_169484093_169484594	48.21485506	-1.885698017	0.42564426	-4.430220711	9.41E-06	0.002656308
	chr14_90510098_90510599	83.27172712	-2.44388886	0.551977563	-4.427514855	9.53E-06	0.002681857
	chr18_44742617_44743118	168.1342502	-1.715307553	0.387623652	-4.425188053	9.64E-06	0.002702908
	chr5_170151298_170151799	67.68038386	2.115490329	0.478291948	4.423010541	9.73E-06	0.00272225
	chr9_71678090_71678591	160.8666819	-1.036562197	0.23442899	-4.421646807	9.80E-06	0.002731435
	chr1_68232312_68232813	155.1746814	-1.12349946	0.254181147	-4.420073919	9.87E-06	0.002743323
	chr5_93581310_93581811	256.6298243	-1.141400585	0.258639334	-4.413097448	1.02E-05	0.0028169
	chr4_10129499_10130000	35.51468498	2.553908557	0.578712667	4.413085637	1.02E-05	0.0028169
	chr13_48653320_48653821	60.47248561	1.086456633	0.246330033	4.410573156	1.03E-05	0.002841501
	chr11_68043421_68043922	40.17300407	1.919407504	0.435450838	4.407862692	1.04E-05	0.002868945
	chr9_72360440_72360941	51.26490539	-1.707693763	0.387491688	-4.407046173	1.05E-05	0.002871454
	chr5_120458182_120458683	121.039192	1.094269805	0.248701852	4.399926249	1.08E-05	0.00295875
	chr1_3529366_3529867	69.39994676	1.429611591	0.325041391	4.398244748	1.09E-05	0.002973193
	chr10_127320155_127320656	16.55409896	2.498671052	0.56820456	4.397485041	1.10E-05	0.002973642
	chr11_67436992_67437493	67.83620337	1.203857948	0.273792762	4.396967768	1.10E-05	0.002973642
	chr20_40551203_40551704	52.17151675	2.708754377	0.616377829	4.394633049	1.11E-05	0.002997217
	chr6_7691527_7692028	17.64338414	2.820170254	0.641939649	4.393201538	1.12E-05	0.003008458
	chr10_79310736_79311237	36.25972495	1.998027116	0.455692338	4.384596691	1.16E-05	0.003120997
	chr9_72351449_72351950	47.27163582	-2.027199514	0.462469762	-4.383420672	1.17E-05	0.003123971
	chr21_43929066_43929567	77.33972849	-2.311376117	0.527432316	-4.382317972	1.17E-05	0.003123971
	chr7_116723770_116724271	39.26293228	2.716383881	0.619925368	4.381791778	1.18E-05	0.003123971
	chr5_171595693_171596194	13.92401213	2.665773637	0.608404026	4.381584477	1.18E-05	0.003123971
	chr8_21913447_21913948	45.44770352	1.046411908	0.238879326	4.380504266	1.18E-05	0.003123971
	chr1_119676503_119677004	38.00024751	1.847832028	0.421859085	4.380211524	1.19E-05	0.003123971
	chr7_55019333_55019834	217.6029685	-1.150415613	0.262663732	-4.379803801	1.19E-05	0.003123971
	chrX_9997430_9997931	33.31256483	2.229658687	0.509165091	4.379048616	1.19E-05	0.003123971
	chr19_8569085_8569586	63.57022206	1.07618605	0.245766014	4.378905102	1.19E-05	0.003123971
	chr10_100696583_100697084	62.70391923	2.122289964	0.484744362	4.378163278	1.20E-05	0.003124687
	chr8_118548760_118549261	30.16880243	2.549250129	0.582332469	4.377654115	1.20E-05	0.003124687
	chr7_101947798_101948299	62.69298267	-1.288675456	0.294577812	-4.374652145	1.22E-05	0.003159317
	chr5_73215478_73215979	94.07499262	-1.141725099	0.261028592	-4.373946515	1.22E-05	0.003160892
	chr5_10333579_10334080	98.78372364	-0.906867288	0.207454094	-4.371411877	1.23E-05	0.003189103
	chr4_188391209_188391710	19.32207568	2.056700306	0.470901976	4.367576291	1.26E-05	0.003236789
	chr10_125161642_125162143	88.23505985	-0.906620535	0.207627017	-4.366582673	1.26E-05	0.00324273
	chr14_59313324_59313825	53.56541606	-1.574492096	0.360738	-4.364641645	1.27E-05	0.003256927
	chr1_19009740_19010241	57.44504949	1.365718929	0.312919167	4.364446388	1.27E-05	0.003256927
	chr3_172665712_172666213	59.63757679	1.63576018	0.374971592	4.362357612	1.29E-05	0.003273226
	chr14_55128949_55129450	312.9326086	-0.882918118	0.202402996	-4.362179093	1.29E-05	0.003273226
	chr13_48760583_48761084	22.80625186	2.377682558	0.545168866	4.361368941	1.29E-05	0.003276587
	chr11_70251883_70252384	23.25625419	2.231731782	0.511913227	4.35958999	1.30E-05	0.003294527
	chr14_60250299_60250800	84.9707068	-1.211281165	0.278060475	-4.356178867	1.32E-05	0.003337363
	chr8_100335997_100336498	38.62712322	1.941397043	0.446130356	4.351636278	1.35E-05	0.00339824
	chr6_44034430_44034931	67.40808216	1.918929886	0.44103443	4.350975247	1.36E-05	0.003399485
	chr14_103520569_103521070	314.8006001	-1.367479712	0.314502853	-4.348067751	1.37E-05	0.003432705
	chr7_157404828_157405329	35.49039948	2.433594808	0.559804931	4.347219312	1.38E-05	0.003432705
	chr6_169778686_169779187	18.32674057	2.604465371	0.599125916	4.347108515	1.38E-05	0.003432705
	chrX_8190925_8191426	16.57074327	2.826879663	0.650589225	4.345106798	1.39E-05	0.00345509
	chr1_3548098_3548599	56.81646769	2.366493758	0.544778469	4.343956108	1.40E-05	0.003464178
	chr14_105317105_105317606	114.5956776	-1.423436038	0.328025742	-4.339403458	1.43E-05	0.003526895
	chr19_13796662_13797163	174.8521053	0.702228054	0.161849363	4.338775533	1.43E-05	0.003526895
	chr13_75788572_75789073	94.56654543	1.657343413	0.382077011	4.337720837	1.44E-05	0.003526895
	chr2_26693241_26693742	100.8996231	-1.321432178	0.304675478	-4.337179307	1.44E-05	0.003526895
	chr4_140252063_140252564	74.25923466	-1.361460738	0.313905756	-4.337163974	1.44E-05	0.003526895
	chr11_15707929_15708430	97.61518975	-1.942817415	0.448168538	-4.335015179	1.46E-05	0.003552367
	chr6_143594642_143595143	94.11058903	-2.400677723	0.554003884	-4.333322911	1.47E-05	0.003566038
	chr15_66943717_66944218	32.12071864	1.895600429	0.437475689	4.333041758	1.47E-05	0.003566038
	chr16_84607696_84608197	48.12283197	1.374586909	0.317364167	4.331260595	1.48E-05	0.003583031
	chr19_4521509_4522010	28.11825678	2.166890464	0.500335803	4.330872286	1.49E-05	0.003583031
	chr9_135244281_135244782	125.2617146	-2.571459584	0.594017626	-4.328928089	1.50E-05	0.00360563
	chr10_71838139_71838640	95.51777302	0.941101443	0.217532888	4.326249019	1.52E-05	0.003640501
	chr22_40463204_40463705	35.25074579	1.20869667	0.279555319	4.323640397	1.53E-05	0.00367323
	chr11_95590232_95590733	35.33840063	-2.977336309	0.688694052	-4.323162512	1.54E-05	0.00367323
	chr17_44097495_44097996	63.40898535	1.655205386	0.382937383	4.322391754	1.54E-05	0.003676828
	chr1_12634895_12635396	30.44002273	2.077762037	0.481061498	4.319119374	1.57E-05	0.003722414
	chr1_27356756_27357257	47.2442312	1.688244762	0.390974022	4.318048428	1.57E-05	0.003730502
	chr20_4172357_4172858	271.75545	-0.613391071	0.142082567	-4.317145185	1.58E-05	0.003730502
	chr1_202844881_202845382	15.50655278	2.745623146	0.636049148	4.316683949	1.58E-05	0.003730502
	chr2_66889053_66889554	18.70522022	2.626517793	0.60849197	4.316437884	1.59E-05	0.003730502
	chr6_40112292_40112793	21.73092773	2.136768469	0.495297599	4.314110294	1.60E-05	0.003760686
	chr9_134434418_134434919	132.9286215	-0.918149951	0.212858887	-4.313420809	1.61E-05	0.003763124
	chr19_53467420_53467921	225.0716575	-0.998730175	0.231760312	-4.309323571	1.64E-05	0.003824074
	chr1_177794269_177794770	76.57916337	-2.030004767	0.47116579	-4.308472323	1.64E-05	0.003829387
	chr16_57045737_57046238	51.53320966	1.089599102	0.253053069	4.305812644	1.66E-05	0.00386293
	chr6_108123243_108123744	111.3639817	-2.798108598	0.649898056	-4.305457713	1.67E-05	0.00386293
	chr6_157428790_157429291	81.83675581	-2.676549343	0.621885707	-4.30392484	1.68E-05	0.003880281
	chr20_49583599_49584100	32.69594338	1.691424527	0.393144166	4.302300966	1.69E-05	0.003894266
	chr16_11394883_11395384	32.82739048	1.424386067	0.331155455	4.301261069	1.70E-05	0.003894266
	chr14_104732412_104732913	405.4764779	-1.208873444	0.281057108	-4.301166592	1.70E-05	0.003894266
	chr1_150562625_150563126	166.7477058	0.627837944	0.14597564	4.300977497	1.70E-05	0.003894266
	chr12_57434618_57435119	56.4383876	2.085338917	0.485006983	4.299605963	1.71E-05	0.003903294
	chr17_45228870_45229371	153.6915361	1.127865648	0.26234508	4.299168282	1.71E-05	0.003903294
	chr1_216600615_216601116	164.9054149	-0.838260971	0.194995917	-4.298864209	1.72E-05	0.003903294
	chr20_61253199_61253700	30.07837618	-2.263293892	0.526614791	-4.297816793	1.72E-05	0.003912397
	chr4_688190_688691	98.1048537	1.254815805	0.29201873	4.297038777	1.73E-05	0.003913448
	chr7_47326738_47327239	40.67253659	1.016507123	0.236578633	4.296698778	1.73E-05	0.003913448
	chr11_12183123_12183624	34.62770023	1.639783321	0.381785541	4.295037776	1.75E-05	0.003933499
	chr8_144313644_144314145	66.72742417	-1.375019399	0.320276	-4.293232712	1.76E-05	0.003956231
	chr10_84118556_84119057	24.42992522	2.481058327	0.578019395	4.292344421	1.77E-05	0.003962706
	chr9_112120522_112121023	93.93092234	-1.446903788	0.337273742	-4.289998326	1.79E-05	0.003995355
	chr7_90210845_90211346	68.08655446	-1.118561051	0.260996388	-4.285733841	1.82E-05	0.004063197
	chr14_105065289_105065790	130.4621478	1.086450894	0.253670013	4.282929935	1.84E-05	0.0041051
	chr3_195182310_195182811	80.05478712	-1.609886192	0.375952124	-4.282157458	1.85E-05	0.004109733
	chr16_56625386_56625887	250.523113	-1.888271302	0.441200092	-4.279852462	1.87E-05	0.004142825
	chr9_131402663_131403164	120.5203976	-0.853986474	0.199572954	-4.279069175	1.88E-05	0.004147739
	chr4_139734791_139735292	433.3100929	-0.934786235	0.218533701	-4.277538104	1.89E-05	0.004166648
	chr5_41193748_41194249	218.0382523	-1.520909556	0.35563915	-4.276552671	1.90E-05	0.004175416
	chr8_72479332_72479833	14.96995666	2.622709136	0.613819868	4.272766774	1.93E-05	0.004233608
	chr1_8973920_8974421	33.70311078	2.082784358	0.487493271	4.272437139	1.93E-05	0.004233608
	chr1_17624779_17625280	45.50163734	1.301873184	0.30477273	4.271619653	1.94E-05	0.00423937
	chr2_176189220_176189721	57.59696307	-2.216719911	0.519163893	-4.269788292	1.96E-05	0.004260531
	chr11_64858746_64859247	44.50183223	1.291013087	0.302381528	4.269483972	1.96E-05	0.004260531
	chr4_173843762_173844263	21.98492539	2.9290293	0.686436055	4.267009694	1.98E-05	0.004298183
	chr11_130318225_130318726	61.61339167	1.092586481	0.256101658	4.266221815	1.99E-05	0.004303535
	chr10_88545281_88545782	27.88092049	2.36614244	0.555040814	4.263006215	2.02E-05	0.004356013
	chr1_168391743_168392244	44.14196727	-2.081681324	0.48857672	-4.260705104	2.04E-05	0.004391106
	chr2_179562264_179562765	44.61922868	-2.272514416	0.533447761	-4.260050526	2.04E-05	0.004394
	chr8_89729016_89729517	88.93054165	1.26319286	0.296631962	4.258451621	2.06E-05	0.004415528
	chr1_1037568_1038069	35.62964672	1.406392786	0.330369352	4.25703165	2.07E-05	0.004433624
	chr9_72455196_72455697	60.28006247	-2.408472404	0.566103126	-4.254476425	2.10E-05	0.004474454
	chr4_158881301_158881802	28.85906152	2.063231419	0.485500458	4.24970025	2.14E-05	0.00456066
	chr22_30235557_30236058	170.0414345	1.304007102	0.306932974	4.248507695	2.15E-05	0.004574721
	chr8_46962351_46962852	22.11863827	2.544758888	0.599261887	4.246488796	2.17E-05	0.004605792
	chr10_11166014_11166515	53.15927923	0.99623455	0.234733546	4.24410813	2.19E-05	0.004644565
	chr17_63697805_63698306	57.38227171	0.939346852	0.221384286	4.243060195	2.20E-05	0.004650327
	chr15_40307774_40308275	78.69680628	0.895878647	0.211151156	4.24283089	2.21E-05	0.004650327
	chr9_130824515_130825016	57.7631261	-1.343110701	0.316621878	-4.242002191	2.22E-05	0.004657186
	chr9_109013373_109013874	550.5369682	-0.690691299	0.162862489	-4.240947717	2.23E-05	0.004660221
	chr14_23182549_23183050	54.97431058	-2.31389464	0.545618805	-4.24086307	2.23E-05	0.004660221
	chr9_114505318_114505819	399.2626564	-0.690767719	0.162934178	-4.239550777	2.24E-05	0.004675967
	chr9_72351991_72352492	62.09749608	-2.174049457	0.512889331	-4.238827611	2.25E-05	0.004675967
	chr22_43125710_43126211	50.10491749	2.073392237	0.489166339	4.238624111	2.25E-05	0.004675967
	chr6_108948343_108948844	125.8252408	-1.057418774	0.24953264	-4.237597029	2.26E-05	0.004687124
	chr6_160226203_160226704	25.36290301	2.75126842	0.649758398	4.234294514	2.29E-05	0.004739485
	chr6_108117567_108118068	116.0981894	-1.425880567	0.336759606	-4.234119953	2.29E-05	0.004739485
	chr22_39144306_39144807	116.9112821	0.720184726	0.170172708	4.232081244	2.32E-05	0.004772265
	chr8_88327370_88327871	108.3226126	2.108098406	0.498244232	4.231054309	2.33E-05	0.004783709
	chr8_142192981_142193482	155.6911856	-2.535980793	0.599457203	-4.230461789	2.33E-05	0.004785946
	chr18_12068309_12068810	17.49305506	2.017168149	0.476890494	4.229835097	2.34E-05	0.004788932
	chr9_127224268_127224769	327.6602134	-0.900291962	0.212872044	-4.229263482	2.34E-05	0.004790768
	chr6_167661401_167661902	56.01878239	-1.17902585	0.278813944	-4.228719105	2.35E-05	0.004792045
	chr6_119241051_119241552	96.18900739	-1.361696126	0.322125827	-4.227218105	2.37E-05	0.00481376
	chr4_99060225_99060726	51.5858977	1.305215644	0.308965929	4.224464645	2.40E-05	0.004862555
	chr7_43649830_43650331	55.10110492	1.07978207	0.255657469	4.223549876	2.40E-05	0.00487191
	chr1_31944301_31944802	156.3778599	0.780985345	0.185029809	4.220862295	2.43E-05	0.004919854
	chr11_7597607_7598108	74.45393751	-2.320753758	0.549973718	-4.219753933	2.45E-05	0.004933583
	chr1_67801821_67802322	48.30192015	1.610184308	0.38165681	4.218932466	2.45E-05	0.004941078
	chr6_168313567_168314068	48.22589293	-2.140963266	0.507637569	-4.217503586	2.47E-05	0.004959598
	chr19_12052758_12053259	262.078216	-0.917201712	0.217522196	-4.216589063	2.48E-05	0.004959598
	chr4_41934089_41934590	45.453674	1.486834691	0.352664176	4.216007159	2.49E-05	0.004959598
	chr9_135147044_135147545	103.272315	-2.409998368	0.571639282	-4.215942545	2.49E-05	0.004959598
	chr2_67899102_67899603	34.84996613	-3.738487526	0.886799742	-4.215706599	2.49E-05	0.004959598
	chr5_93585415_93585916	55.54205078	-1.638840493	0.38884031	-4.214687754	2.50E-05	0.004971595
	chr1_16073446_16073947	119.3833928	-0.799490614	0.189747351	-4.213448095	2.52E-05	0.004988515
	chr5_95771220_95771721	83.4472317	-1.449366412	0.344139364	-4.211568225	2.54E-05	0.005015236
	chr21_34700463_34700964	24.44083926	3.242446826	0.770014066	4.210892983	2.54E-05	0.005015236
	chr1_234609284_234609785	116.3081894	-0.789897301	0.187605463	-4.210417383	2.55E-05	0.005015236
	chr1_21638609_21639110	242.8322243	-1.587190702	0.376972712	-4.210359663	2.55E-05	0.005015236
	chr22_20423148_20423649	31.47032989	1.770855641	0.420725774	4.209049581	2.56E-05	0.005033956
	chr14_106842539_106843040	62.26007961	-1.606830841	0.381947215	-4.206944781	2.59E-05	0.005070554
	chr16_50266289_50266790	76.85254587	0.939092495	0.223288715	4.205732011	2.60E-05	0.005078377
	chr4_89305634_89306135	146.7977253	-1.422079566	0.338160542	-4.205338552	2.61E-05	0.005078377
	chr7_77306116_77306617	43.21208402	2.121815973	0.5045697	4.205198953	2.61E-05	0.005078377
	chr6_156933649_156934150	43.46779207	-2.170096294	0.516366352	-4.202629171	2.64E-05	0.005116789
	chr7_41810210_41810711	23.4364457	2.574998684	0.612720424	4.20256708	2.64E-05	0.005116789
	chr10_26706199_26706700	42.66757068	2.126731223	0.506293431	4.2005902	2.66E-05	0.005151141
	chr8_122617376_122617877	40.66826611	1.900293154	0.452445804	4.200045917	2.67E-05	0.005153023
	chr5_38555938_38556439	151.7748211	-0.898412897	0.214036766	-4.197469962	2.70E-05	0.005201375
	chr4_185773341_185773842	57.08648642	-1.500482171	0.357632509	-4.195597804	2.72E-05	0.005233891
	chr2_181457030_181457531	105.8855228	0.732660462	0.174662327	4.194725174	2.73E-05	0.005234523
	chr2_235449492_235449993	82.56611172	-1.767734154	0.421425623	-4.194652768	2.73E-05	0.005234523
	chr9_16267823_16268324	73.06434287	-1.330765423	0.317338782	-4.193516512	2.75E-05	0.005250218
	chr8_115370623_115371124	18.21701088	2.525517216	0.602366654	4.192657741	2.76E-05	0.005259535
	chr20_39960498_39960999	31.23875606	1.713592888	0.408834896	4.191405642	2.77E-05	0.005278031
	chr11_67436323_67436824	52.70961018	1.094495572	0.26126381	4.189235293	2.80E-05	0.005318081
	chr10_75395879_75396380	64.88993975	-1.702047495	0.406371297	-4.188404805	2.81E-05	0.005318574
	chr22_30254239_30254740	66.40410541	1.583097648	0.377980381	4.188306396	2.81E-05	0.005318574
	chr6_39347249_39347750	22.6375578	2.165980691	0.517576663	4.184849985	2.85E-05	0.005387762
	chr4_154023991_154024492	24.35313545	1.966883071	0.470043917	4.184466602	2.86E-05	0.005387762
	chr15_51077074_51077575	38.32977252	1.492774329	0.356909676	4.182498909	2.88E-05	0.005423836
	chr8_134485732_134486233	13.08496653	2.50488555	0.599022285	4.181623312	2.89E-05	0.005432961
	chr15_98649845_98650346	91.35275607	-1.07107323	0.256163058	-4.181216594	2.90E-05	0.005432961
	chr7_41809481_41809982	18.19975863	2.230548966	0.533679753	4.179564532	2.92E-05	0.005442375
	chr9_128203093_128203594	151.2493158	-0.923707049	0.221007047	-4.179536636	2.92E-05	0.005442375
	chr6_125749850_125750351	130.556915	-1.112818882	0.266257815	-4.179478752	2.92E-05	0.005442375
	chr16_15434861_15435362	52.87026494	-1.497948498	0.358595796	-4.177261732	2.95E-05	0.005484899
	chr1_112515594_112516095	37.3749813	1.850646534	0.443176095	4.17587175	2.97E-05	0.005507703
	chr9_72352828_72353329	96.61937625	-2.226026481	0.533173203	-4.175053188	2.98E-05	0.005515309
	chr2_127515997_127516498	25.33403055	2.217868285	0.531268133	4.174668396	2.98E-05	0.005515309
	chr17_67582629_67583130	53.69770399	-1.80421973	0.432349861	-4.173054953	3.01E-05	0.005538409
	chr3_126961139_126961640	66.58068738	1.18863254	0.284850415	4.172830649	3.01E-05	0.005538409
	chr17_3710827_3711328	46.31072936	1.376533271	0.330074406	4.170372638	3.04E-05	0.005587638
	chr5_93582816_93583317	267.0808672	-2.088519351	0.500874998	-4.169741672	3.05E-05	0.005592292
	chr21_40054290_40054791	71.89913858	-3.052864278	0.732360088	-4.168529017	3.07E-05	0.005603328
	chr2_227188228_227188729	55.13644978	-1.897035776	0.455097936	-4.168412168	3.07E-05	0.005603328
	chr9_89473968_89474469	43.15018261	-2.395048665	0.574643572	-4.167885596	3.07E-05	0.005605485
	chr2_163348101_163348602	161.5844064	0.731278009	0.175525965	4.166209886	3.10E-05	0.005631429
	chr2_219997171_219997672	61.67810701	-1.610246156	0.386524905	-4.16595706	3.10E-05	0.005631429
	chr22_30204657_30205158	77.10182304	1.042683979	0.250367356	4.164616324	3.12E-05	0.005653792
	chr18_36298029_36298530	76.85748057	-1.223463686	0.29388689	-4.163042746	3.14E-05	0.005682048
	chr16_56776473_56776974	44.69374404	-1.899150352	0.456313643	-4.161940761	3.16E-05	0.005682267
	chr9_127397687_127398188	101.169398	-1.046792182	0.251523354	-4.161809096	3.16E-05	0.005682267
	chr8_123922270_123922771	83.55426622	1.220384351	0.293239622	4.161730746	3.16E-05	0.005682267
	chr9_14313004_14313505	110.7287091	-0.94039351	0.22600389	-4.160961602	3.17E-05	0.005690642
	chr2_26686325_26686826	411.9861966	-1.216629748	0.292477256	-4.159741392	3.19E-05	0.005700162
	chr13_113449068_113449569	73.88746969	2.190230451	0.526594937	4.159231882	3.19E-05	0.005700162
	chr9_94213433_94213934	61.12026264	-0.725369904	0.174407204	-4.159059306	3.20E-05	0.005700162
	chr2_145038231_145038732	48.65234167	2.056467096	0.49447903	4.158856031	3.20E-05	0.005700162
	chr8_46030196_46030697	13.74878272	2.876330102	0.691718616	4.158237229	3.21E-05	0.005704898
	chr1_234719528_234720029	58.85605339	-1.79086878	0.430841241	-4.156679098	3.23E-05	0.005733172
	chr10_70970853_70971354	60.00145535	1.992762899	0.479914014	4.152333211	3.29E-05	0.005832252
	chr7_1460883_1461384	156.7950175	1.073749935	0.258693793	4.15065983	3.32E-05	0.005855451
	chr6_169783364_169783865	27.41578188	2.003267065	0.482648547	4.150571009	3.32E-05	0.005855451
	chr16_12652088_12652589	45.90064081	-2.434020465	0.58695856	-4.146835283	3.37E-05	0.005940709
	chrX_2928003_2928504	121.1013606	0.813030544	0.196101534	4.145967291	3.38E-05	0.005952198
	chr12_6961941_6962442	66.66073878	1.266927298	0.305622521	4.145399014	3.39E-05	0.00595593
	chr10_46911101_46911602	85.39412153	-1.92142025	0.463565399	-4.144874177	3.40E-05	0.005958553
	chr1_3504057_3504558	170.526643	1.912173503	0.461430604	4.144011009	3.41E-05	0.00596374
	chr9_72354671_72355172	92.19266468	-2.261436544	0.545735958	-4.1438291	3.42E-05	0.00596374
	chr14_52951572_52952073	134.6187263	-0.869051433	0.209877704	-4.140751572	3.46E-05	0.006033216
	chr12_69024872_69025373	83.48255254	-1.580603155	0.38176643	-4.140236098	3.47E-05	0.006035695
	chr5_113053570_113054071	17.91534553	2.157271851	0.52125286	4.138628322	3.49E-05	0.006067009
	chr11_75203998_75204499	29.61723269	1.792070386	0.433318535	4.135688278	3.54E-05	0.006133983
	chr3_194573171_194573672	94.30590628	0.998162596	0.241516844	4.13289019	3.58E-05	0.006197835
	chr13_49635525_49636026	39.93408303	1.49348047	0.361525632	4.131050017	3.61E-05	0.006236284
	chr2_10080584_10081085	96.52193266	-1.243978891	0.30130976	-4.128571511	3.65E-05	0.006281996
	chr7_130292785_130293286	32.98804633	2.529120108	0.61259507	4.128534872	3.65E-05	0.006281996
	chr20_39961008_39961509	57.85858877	1.639548516	0.397237092	4.127380216	3.67E-05	0.006302174
	chr11_1706437_1706938	21.73225091	1.698837763	0.411742944	4.125966908	3.69E-05	0.00632954
	chr2_154697259_154697760	144.8479094	-1.303860816	0.316105508	-4.124764624	3.71E-05	0.006336154
	chr14_50083000_50083501	33.25539117	1.228730554	0.297897739	4.124672306	3.71E-05	0.006336154
	chr2_233107763_233108264	27.07791268	1.853997356	0.449510415	4.124481422	3.72E-05	0.006336154
	chr22_30582949_30583450	57.2520065	2.008460677	0.487011622	4.124050818	3.72E-05	0.006336621
	chr6_136103739_136104240	67.97981111	-2.053731091	0.498116243	-4.122995624	3.74E-05	0.00635038
	chr10_129329592_129330093	26.7370937	2.1169669	0.513487143	4.122726206	3.74E-05	0.00635038
	chr8_128015936_128016437	52.1951549	2.682640709	0.650937204	4.121197393	3.77E-05	0.00638126
	chr22_37981521_37982022	26.50378895	2.010917633	0.488009509	4.120652564	3.78E-05	0.006384968
	chr16_50900380_50900881	38.16285198	-3.253310081	0.789726146	-4.119542066	3.80E-05	0.006404401
	chr14_67674026_67674527	179.2389102	-0.813895115	0.197736477	-4.116059552	3.85E-05	0.006475574
	chr3_102181479_102181980	62.49065774	1.232808078	0.299539006	4.115684613	3.86E-05	0.006475574
	chr12_2294628_2295129	80.85629152	1.628475967	0.395701066	4.115419711	3.86E-05	0.006475574
	chr15_63764413_63764914	38.17219076	-2.40941579	0.585487526	-4.115229928	3.87E-05	0.006475574
	chr11_36222958_36223459	112.0482867	-1.67450335	0.40693144	-4.114952023	3.87E-05	0.006475574
	chr14_81388263_81388764	50.29934578	-1.857231933	0.451454011	-4.113889535	3.89E-05	0.006494014
	chr16_56632261_56632762	117.3731838	-1.94809707	0.473817882	-4.111489127	3.93E-05	0.00655038
	chrX_3142964_3143465	15.00739655	2.629895725	0.639785726	4.110588307	3.95E-05	0.006564453
	chr6_33692006_33692507	32.33789814	1.469082252	0.357548024	4.108769037	3.98E-05	0.006597961
	chr1_200915650_200916151	23.81340944	2.15373612	0.524229246	4.108386047	3.98E-05	0.006597961
	chr12_132275071_132275572	42.18227836	-1.618200005	0.393895127	-4.108200108	3.99E-05	0.006597961
	chr10_104052444_104052945	25.5933304	2.317173092	0.564158352	4.107309736	4.00E-05	0.006611899
	chr2_12168925_12169426	228.5736353	-1.441681038	0.351245184	-4.104486274	4.05E-05	0.006672826
	chr14_50531797_50532298	108.7508773	-0.824974225	0.200998217	-4.104385782	4.05E-05	0.006672826
	chr12_42691905_42692406	34.35867302	2.562735637	0.624493508	4.103702606	4.07E-05	0.006680972
	chr16_52256286_52256787	51.08318108	-2.424897123	0.590974672	-4.103216668	4.07E-05	0.006683443
	chr9_109012205_109012706	128.4321926	-1.007314315	0.245567519	-4.101985145	4.10E-05	0.006707519
	chr9_130825038_130825539	78.31368206	-1.448448332	0.353190711	-4.101037452	4.11E-05	0.00670862
	chr11_130178595_130179096	101.7405062	1.43251372	0.349345167	4.100568314	4.12E-05	0.00670862
	chr3_16300993_16301494	34.40185074	1.360472397	0.331809401	4.100162297	4.13E-05	0.00670862
	chr6_125747531_125748032	104.764491	-1.09692658	0.26753591	-4.100109706	4.13E-05	0.00670862
	chr19_17751179_17751680	53.69528361	1.259402434	0.307178708	4.099901466	4.13E-05	0.00670862
	chr13_27660931_27661432	69.44817336	1.059227642	0.258399605	4.099184444	4.15E-05	0.00670862
	chr9_134320800_134321301	143.5150426	-1.849083019	0.451131623	-4.098766134	4.15E-05	0.00670862
	chr10_26482068_26482569	37.33530949	1.211275816	0.295526799	4.098700424	4.15E-05	0.00670862
	chr2_233267839_233268340	53.84196989	1.277650815	0.311745504	4.098377672	4.16E-05	0.00670862
	chr13_108120292_108120793	14.47355616	2.643020389	0.645257797	4.09606889	4.20E-05	0.00676102
	chr11_64643417_64643918	82.62851654	-1.885799294	0.460436455	-4.095677641	4.21E-05	0.00676102
	chr11_130368945_130369446	38.9888632	1.875943706	0.458061472	4.095397284	4.21E-05	0.00676102
	chr8_132420333_132420834	41.21025325	-2.166563543	0.529290969	-4.093331778	4.25E-05	0.006810034
	chr3_101827015_101827516	61.12622764	1.028178971	0.251240939	4.092402205	4.27E-05	0.006825869
	chr12_6461775_6462276	66.44294508	0.949665002	0.232124271	4.091192174	4.29E-05	0.006850036
	chr1_147540166_147540667	87.91446347	-1.240846126	0.303449283	-4.089138438	4.33E-05	0.006880426
	chr9_114372892_114373393	93.3767251	0.877818658	0.214703245	4.088520687	4.34E-05	0.006880426
	chr9_14344103_14344604	100.3540784	-1.638934405	0.400869835	-4.088445327	4.34E-05	0.006880426
	chr20_15985410_15985911	22.4785875	2.909168293	0.711571184	4.088372827	4.34E-05	0.006880426
	chr14_103521273_103521774	268.2574048	-1.184569292	0.28978663	-4.087729271	4.36E-05	0.006880426
	chr8_142375199_142375700	41.31359516	1.952045846	0.477589971	4.087284001	4.36E-05	0.006880426
	chr16_84810766_84811267	46.94999646	2.105428728	0.515137769	4.087117771	4.37E-05	0.006880426
	chr1_1543382_1543883	67.57225857	1.791218017	0.438266928	4.087048106	4.37E-05	0.006880426
	chr14_22822397_22822898	148.7598496	0.79538819	0.194644027	4.086373485	4.38E-05	0.006880426
	chr2_111906330_111906831	92.10930912	-1.491533799	0.365009117	-4.086291904	4.38E-05	0.006880426
	chr20_59611231_59611732	41.85690998	-1.750251615	0.428470519	-4.084882245	4.41E-05	0.006910887
	chr9_129481794_129482295	158.8012886	-0.876573927	0.214649813	-4.083739529	4.43E-05	0.006923726
	chr17_44037419_44037920	21.11619863	1.826016385	0.447149202	4.083684767	4.43E-05	0.006923726
	chr14_63923068_63923569	55.72885065	-1.782628824	0.436615309	-4.082836275	4.45E-05	0.006937634
	chr3_177144199_177144700	32.63751853	2.008798083	0.492487015	4.078885374	4.53E-05	0.007044993
	chr10_3054870_3055371	46.28825698	-1.781008456	0.436790196	-4.077491828	4.55E-05	0.007075718
	chr19_53132668_53133169	81.11925694	-1.432374275	0.351786252	-4.0717176	4.67E-05	0.007241596
	chr19_10946865_10947366	51.72600897	1.505491976	0.369896624	4.070034379	4.70E-05	0.007273165
	chr5_73136937_73137438	31.74790426	1.790246975	0.439910866	4.069567528	4.71E-05	0.007273165
	chr1_115678997_115679498	31.46592713	2.031901668	0.499292298	4.069563416	4.71E-05	0.007273165
	chr9_109518055_109518556	58.93834194	-1.875112221	0.461077138	-4.066808056	4.77E-05	0.007335712
	chr8_101153652_101154153	38.39587535	1.280468293	0.314862132	4.06675863	4.77E-05	0.007335712
	chr6_32944230_32944731	57.85837952	1.071315912	0.26345357	4.066431564	4.77E-05	0.007335712
	chr11_77191908_77192409	26.10830993	2.084322951	0.512830486	4.064350709	4.82E-05	0.007378886
	chr3_69999358_69999859	17.39305706	2.271354636	0.55889948	4.063977004	4.82E-05	0.007378886
	chr16_30185788_30186289	77.2936507	1.02470067	0.252145146	4.063931767	4.83E-05	0.007378886
	chr4_31997059_31997560	16.06920756	2.321607729	0.571589768	4.061667755	4.87E-05	0.007429893
	chr10_49760683_49761184	86.84729618	-2.442009957	0.601247373	-4.061572771	4.87E-05	0.007429893
	chr12_116349225_116349726	40.89330462	-2.463368295	0.606580099	-4.061076682	4.88E-05	0.007433749
	chr5_142753175_142753676	96.21074368	-2.185018174	0.538289447	-4.059188202	4.92E-05	0.007482109
	chr1_168609054_168609555	100.4793074	-2.523606113	0.621947805	-4.057585042	4.96E-05	0.007509667
	chr8_46031238_46031739	12.67669926	3.071139468	0.756913766	4.057449617	4.96E-05	0.007509667
	chr8_144700346_144700847	91.90610186	-2.196875512	0.541474554	-4.057209148	4.97E-05	0.007509667
	chr11_125070644_125071145	86.10190438	1.082276472	0.266794473	4.056592558	4.98E-05	0.007517521
	chr3_141644805_141645306	56.87303402	1.031881555	0.254436836	4.055550964	5.00E-05	0.007539097
	chr13_83675747_83676248	28.60050075	2.684258862	0.662092661	4.05420422	5.03E-05	0.007569773
	chr1_202160430_202160931	44.60192857	1.220070781	0.300980651	4.053651871	5.04E-05	0.007569773
	chr14_29926923_29927424	82.73203819	-1.137717888	0.280676175	-4.053489356	5.05E-05	0.007569773
	chr4_156294459_156294960	23.77275042	1.593371456	0.393163868	4.052690457	5.06E-05	0.007583678
	chr4_89299390_89299891	102.4753927	-1.213425945	0.299596264	-4.050203866	5.12E-05	0.007638349
	chr5_124285014_124285515	37.99871979	-2.538764942	0.626860438	-4.049968361	5.12E-05	0.007638349
	chr1_7172769_7173270	70.82343171	-2.882827479	0.711826146	-4.049903889	5.12E-05	0.007638349
	chr9_133842165_133842666	35.53172304	1.819368758	0.449319897	4.049161343	5.14E-05	0.007650593
	chr17_60408597_60409098	15.78226772	2.608175465	0.644320299	4.047948618	5.17E-05	0.007678277
	chr1_234717793_234718294	68.19941907	-1.841644647	0.45501477	-4.047439268	5.18E-05	0.007682957
	chr1_18885966_18886467	43.83042725	1.739235295	0.430167365	4.043159563	5.27E-05	0.007812383
	chr1_9412911_9413412	106.861242	1.507478944	0.373043111	4.041031456	5.32E-05	0.007871327
	chr6_26215467_26215968	112.6236735	1.451604303	0.359315637	4.039914081	5.35E-05	0.007896602
	chr3_158711842_158712343	50.80910472	1.582009269	0.391790983	4.037890963	5.39E-05	0.007950548
	chr1_108646489_108646990	113.2075022	1.313351705	0.325281327	4.037587153	5.40E-05	0.007950548
	chr16_52050347_52050848	22.73407201	2.386119502	0.5910938	4.036786548	5.42E-05	0.007953175
	chr2_176137822_176138323	35.8120114	-1.953613103	0.483953096	-4.036781912	5.42E-05	0.007953175
	chr8_7913396_7913897	74.48820552	-1.878693366	0.46554726	-4.035451447	5.45E-05	0.007964089
	chr13_102775052_102775553	87.49697772	1.695510487	0.420166284	4.035332079	5.45E-05	0.007964089
	chr20_61370893_61371394	90.40256389	-2.141900408	0.530808014	-4.035169691	5.46E-05	0.007964089
	chr7_159025184_159025685	25.51691114	1.908448606	0.472972354	4.035010902	5.46E-05	0.007964089
	chr9_95267731_95268232	27.91330859	-2.219588531	0.550390414	-4.032752883	5.51E-05	0.008028677
	chr5_179792640_179793141	82.38487368	0.951152153	0.235955198	4.031070985	5.55E-05	0.008071188
	chr5_58259663_58260164	62.37887605	1.177241079	0.292081318	4.030525086	5.57E-05	0.008071188
	chr10_773428_773929	28.60289709	2.271875151	0.563680359	4.030431632	5.57E-05	0.008071188
	chr3_172525122_172525623	49.57810375	2.129192125	0.528430306	4.029277092	5.59E-05	0.008088428
	chr13_19669833_19670334	24.2455763	1.862417721	0.462228739	4.029212301	5.60E-05	0.008088428
	chr9_90332146_90332647	26.62587494	-2.463031694	0.611427312	-4.028331165	5.62E-05	0.008101595
	chr13_79128098_79128599	21.21309251	2.482103651	0.616194979	4.028114051	5.62E-05	0.008101595
	chr15_55897093_55897594	64.3957426	1.364790392	0.338950154	4.026522412	5.66E-05	0.008144228
	chr9_65398280_65398781	42.93393508	-3.092200411	0.768425268	-4.024074351	5.72E-05	0.008216931
	chr14_104736131_104736632	547.4879001	-1.019772386	0.253453359	-4.023511027	5.73E-05	0.008221783
	chr6_35302818_35303319	65.8377209	1.047698815	0.260426858	4.023006018	5.75E-05	0.008221783
	chr12_92552385_92552886	101.868069	1.43805064	0.357470342	4.022853013	5.75E-05	0.008221783
	chr14_104865575_104866076	166.2211599	-0.861009555	0.214073519	-4.022027379	5.77E-05	0.008221783
	chr10_27899442_27899943	33.07911811	1.819547711	0.452406069	4.021934797	5.77E-05	0.008221783
	chr1_21623568_21624069	119.2728761	-1.567069556	0.389683649	-4.02138904	5.79E-05	0.008221783
	chr2_104889938_104890439	67.80088373	-2.461502629	0.612123497	-4.021251658	5.79E-05	0.008221783
	chr5_38540332_38540833	82.26527251	-1.316294907	0.327349956	-4.02106334	5.79E-05	0.008221783
	chr16_50301529_50302030	24.55678805	1.734524731	0.431423451	4.020469276	5.81E-05	0.008221783
	chr10_6580144_6580645	183.2209568	-1.12531013	0.279900435	-4.020394363	5.81E-05	0.008221783
	chr16_69859045_69859546	74.77237955	1.368819991	0.340599246	4.018857967	5.85E-05	0.008255579
	chr8_94961750_94962251	80.59057637	1.617771784	0.40255841	4.018725586	5.85E-05	0.008255579
	chr7_127253832_127254333	98.5729104	-0.858741916	0.213799641	-4.01657323	5.91E-05	0.008307445
	chr2_176177895_176178396	134.5588339	-2.108338545	0.524912961	-4.016548842	5.91E-05	0.008307445
	chr14_34713731_34714232	100.4727561	-0.953186919	0.237530968	-4.012895353	6.00E-05	0.008424626
	chr6_26296170_26296671	60.50981043	1.650560855	0.411419347	4.011869801	6.02E-05	0.008448799
	chr1_53519350_53519851	31.24838262	1.812853684	0.451983627	4.010883524	6.05E-05	0.008471643
	chr1_150977231_150977732	262.7978811	-0.500061981	0.12470237	-4.010043916	6.07E-05	0.00848216
	chr4_164215287_164215788	16.43884146	2.482804397	0.619169563	4.009894129	6.07E-05	0.00848216
	chr6_154509833_154510334	170.5840952	-0.917251438	0.228784086	-4.009244935	6.09E-05	0.008493003
	chr14_66507801_66508302	746.2252242	-0.722923916	0.180371858	-4.007964008	6.12E-05	0.008526649
	chr20_61371698_61372199	64.77811325	-2.49397178	0.622391396	-4.00707946	6.15E-05	0.008546084
	chr11_86497291_86497792	43.29962008	1.892006282	0.472278436	4.006124648	6.17E-05	0.008568122
	chr4_149708701_149709202	36.83031607	-2.329257033	0.581481043	-4.005731674	6.18E-05	0.008569834
	chr1_148522911_148523412	90.32382259	0.817943691	0.204245741	4.004703771	6.21E-05	0.008589569
	chr5_73626484_73626985	79.39232164	-1.312641367	0.327814265	-4.004222839	6.22E-05	0.008589569
	chr3_36912449_36912950	32.64564264	1.227274071	0.306500263	4.004153404	6.22E-05	0.008589569
	chrX_10022509_10023010	55.84176089	1.201335522	0.300107826	4.003012975	6.25E-05	0.00861855
	chr11_64339923_64340424	60.4737369	1.038669878	0.259608234	4.000912691	6.31E-05	0.008660507
	chr2_127463634_127464135	23.43890775	2.451332854	0.6127351	4.000640494	6.32E-05	0.008660507
	chr1_248805813_248806314	34.94009857	1.223273299	0.30577272	4.000596577	6.32E-05	0.008660507
	chr4_23889856_23890357	259.1958205	-0.920834925	0.230180374	-4.000492788	6.32E-05	0.008660507
	chr9_134049190_134049691	32.59931941	1.621307994	0.405374517	3.999531112	6.35E-05	0.008683224
	chr15_28455450_28455951	22.2648546	1.980469344	0.495269457	3.998771406	6.37E-05	0.008698587
	chr1_44032409_44032910	28.14359154	1.839485261	0.460317549	3.99612238	6.44E-05	0.00878379
	chr19_17766371_17766872	123.0730657	1.099483316	0.275217914	3.994955492	6.47E-05	0.008808555
	chr16_54175116_54175617	38.36541867	-2.724351562	0.68197878	-3.994774681	6.48E-05	0.008808555
	chr14_54565796_54566297	491.7191948	-0.814262705	0.203868097	-3.994066337	6.49E-05	0.008822269
	chr9_130128128_130128629	46.17707171	0.874109322	0.218885638	3.993452145	6.51E-05	0.008832509
	chr19_6377955_6378456	39.35904837	1.265319481	0.316884897	3.992993968	6.52E-05	0.008836958
	chr4_130478388_130478889	27.9964553	2.375558779	0.595033855	3.992308607	6.54E-05	0.008849902
	chr14_76089878_76090379	36.09819427	-2.839347159	0.711406895	-3.991171833	6.57E-05	0.008875565
	chr9_61573413_61573914	21.62889941	-3.327590665	0.833784821	-3.990946561	6.58E-05	0.008875565
	chr4_25970174_25970675	56.51250198	1.269431438	0.318142488	3.990134874	6.60E-05	0.008893344
	chr1_61213592_61214093	27.8166228	1.888421231	0.473427104	3.988832102	6.64E-05	0.00892186
	chr7_69079372_69079873	53.36470658	-2.201410884	0.551936805	-3.988519819	6.65E-05	0.00892186
	chr5_68225135_68225636	62.02483165	-1.112934597	0.279045207	-3.988366652	6.65E-05	0.00892186
	chr3_150599366_150599867	41.54092959	1.417630031	0.355576883	3.986845316	6.70E-05	0.008957635
	chr5_34039309_34039810	20.55002261	1.961266147	0.49194653	3.986746579	6.70E-05	0.008957635
	chr17_2089453_2089954	45.2065751	1.02520968	0.25744939	3.982179486	6.83E-05	0.009118705
	chr6_156933057_156933558	38.37720331	-1.551230543	0.389658016	-3.981005088	6.86E-05	0.009150992
	chr19_44625946_44626447	78.55946516	1.216168065	0.305528353	3.980540769	6.88E-05	0.009156009
	chr8_101137142_101137643	93.75871117	0.781276308	0.196326485	3.97947485	6.91E-05	0.009184256
	chr6_2558040_2558541	36.31802129	1.769473099	0.44471281	3.978911915	6.92E-05	0.009186929
	chr18_26335503_26336004	27.24331718	-3.027135669	0.760827788	-3.978739627	6.93E-05	0.009186929
	chr14_75210978_75211479	70.05410416	-1.145493196	0.287930398	-3.978368401	6.94E-05	0.009188431
	chr17_43402036_43402537	112.5866707	-1.846434003	0.464178018	-3.977857482	6.95E-05	0.009195348
	chr22_50190259_50190760	337.335282	0.491886167	0.123685744	3.97690268	6.98E-05	0.009219475
	chr7_923122_923623	71.64818393	0.999665539	0.25139149	3.976528962	6.99E-05	0.009221126
	chr14_103512554_103513055	106.0822584	-1.436651719	0.361379512	-3.975465326	7.02E-05	0.009249574
	chr6_138107263_138107764	291.6365542	-0.89943473	0.226301888	-3.974490611	7.05E-05	0.009268982
	chr9_135215412_135215913	158.6104378	-2.302125951	0.579319614	-3.973844308	7.07E-05	0.009268982
	chr1_112501755_112502256	125.859579	1.022471449	0.25731166	3.973669319	7.08E-05	0.009268982
	chr6_110357807_110358308	64.9667274	-1.522375733	0.383117938	-3.973647749	7.08E-05	0.009268982
	chr4_41569880_41570381	59.51479313	-1.783793787	0.44900978	-3.972728136	7.11E-05	0.009292018
	chr11_70482063_70482564	67.35085517	2.187394333	0.55102246	3.969700859	7.20E-05	0.009397902
	chr14_32703131_32703632	108.6061436	-1.752113202	0.441675025	-3.966973684	7.28E-05	0.009492971
	chr1_248730903_248731404	18.86275936	2.132807	0.53793589	3.964797737	7.35E-05	0.009566822
	chr12_116368390_116368891	120.1273523	-1.345745815	0.339455397	-3.96442604	7.36E-05	0.009568596
	chr14_74140357_74140858	47.63824703	-1.866420931	0.470851102	-3.963930257	7.37E-05	0.009575365
	chr17_58331269_58331770	56.99712579	0.967537246	0.244121913	3.963336326	7.39E-05	0.009586098
	chr4_89275499_89276000	85.98451127	-1.904131062	0.480643495	-3.961628698	7.44E-05	0.009638778
	chr1_248945803_248946304	45.8886703	1.339219035	0.338069143	3.96137613	7.45E-05	0.009638778
	chr9_89180187_89180688	156.9262932	-0.78572142	0.198371062	-3.960867131	7.47E-05	0.00964619
	chr15_70165702_70166203	70.56542015	-2.36749869	0.597840958	-3.960081122	7.49E-05	0.009651121
	chr2_102228197_102228698	221.2929776	-0.656405462	0.165759179	-3.959994657	7.50E-05	0.009651121
	chr17_1111125_1111626	176.1003767	-1.519468667	0.383755948	-3.959466105	7.51E-05	0.009651121
	chr13_80338760_80339261	208.3906078	-0.930937595	0.235123417	-3.959357199	7.52E-05	0.009651121
	chr13_40388591_40389092	51.39282255	1.239434733	0.313065158	3.959031217	7.53E-05	0.009651121
	chrX_83688509_83689010	25.54047468	2.547616657	0.643539248	3.958758794	7.53E-05	0.009651121
	chr4_155745220_155745721	39.51476256	1.615749685	0.408174451	3.958478244	7.54E-05	0.009651121
	chr11_45286074_45286575	143.2207947	-1.484575056	0.375224148	-3.956501899	7.61E-05	0.009717145
	chr12_128079176_128079677	33.99622173	2.75662697	0.696785664	3.95620506	7.61E-05	0.009717145
	chr9_127611915_127612416	445.4669078	-0.888134611	0.224519758	-3.955708034	7.63E-05	0.009724284
	chr6_158858011_158858512	109.1083182	-1.695000959	0.428569878	-3.955016546	7.65E-05	0.009739362
	chr6_25710209_25710710	17.1409445	2.301853277	0.582195511	3.953746182	7.69E-05	0.009769682
	chr8_76672637_76673138	51.48675399	2.334048847	0.590355579	3.953632236	7.70E-05	0.009769682
	chr9_121545924_121546425	261.7829363	-0.613948289	0.155330559	-3.952527391	7.73E-05	0.009782865
	chr14_66508664_66509165	93.43329885	-0.884560587	0.223809087	-3.952299696	7.74E-05	0.009782865
	chr11_34609860_34610361	72.76299471	-2.997417955	0.758416137	-3.952207515	7.74E-05	0.009782865
	chr16_75591084_75591585	15.76832493	2.079144071	0.526094913	3.952032263	7.75E-05	0.009782865
	chr14_69055071_69055572	47.44023163	1.871370714	0.473609836	3.951291908	7.77E-05	0.009800134
	chr7_102426235_102426736	64.26966875	1.03162696	0.261130251	3.950622167	7.79E-05	0.00980121
	chr14_56216554_56217055	27.74476229	-1.962794942	0.496883523	-3.950211371	7.81E-05	0.00980121
	chrX_118537056_118537557	43.15598539	1.40107348	0.354694734	3.950082553	7.81E-05	0.00980121
	chr1_143904536_143905037	65.10505706	-0.931763988	0.235889852	-3.949996071	7.82E-05	0.00980121
	chr14_98325681_98326182	64.43207557	-1.400035476	0.354602852	-3.948178836	7.87E-05	0.009862845
	chr21_41366608_41367109	31.36687436	1.689940832	0.428142859	3.947142401	7.91E-05	0.009886339
	chr4_99816555_99817056	40.75917804	1.199223908	0.303833504	3.94697718	7.91E-05	0.009886339
	chr7_73614135_73614636	36.3280582	1.910142278	0.484043414	3.946220985	7.94E-05	0.009899476
	chr4_165461373_165461874	26.17235027	2.245146709	0.568963604	3.946028698	7.95E-05	0.009899476
	chr11_62398667_62399168	24.36058831	2.168607823	0.54970588	3.945032975	7.98E-05	0.009927657
	chr15_57382206_57382707	48.56444968	-2.06498122	0.523576681	-3.94399005	8.01E-05	0.009957887
	chr14_50668082_50668583	272.440402	-0.892564523	0.226366733	-3.943002189	8.05E-05	0.009985921
	chr5_73215988_73216489	357.3320163	-0.730883326	0.185400599	-3.942184265	8.07E-05	0.010006948
	chr5_109484897_109485398	39.66233857	-1.584984357	0.402216814	-3.940621832	8.13E-05	0.010059207
	chr22_30575143_30575644	109.1347639	1.130300783	0.286965572	3.938802746	8.19E-05	0.010111826
	chr11_120184221_120184722	56.41449635	1.15319233	0.292781702	3.938744544	8.19E-05	0.010111826
	chr11_88507738_88508239	44.78061244	-2.227410821	0.565795711	-3.936775729	8.26E-05	0.010176032
	chr11_95074784_95075285	134.1723308	-1.161801254	0.295149401	-3.93631581	8.27E-05	0.010176032
	chr10_7563321_7563822	59.29976019	1.721846179	0.437428754	3.936289426	8.28E-05	0.010176032
	chr9_88191421_88191922	36.92374163	-1.846796973	0.469226042	-3.935836481	8.29E-05	0.01018204
	chr1_44217171_44217672	24.87852094	1.420657576	0.361005807	3.93527624	8.31E-05	0.010192619
	chr4_25970902_25971403	41.37482003	1.749277186	0.444575856	3.934710273	8.33E-05	0.010203466
	chr8_23853890_23854391	103.4608542	-1.65113768	0.419750983	-3.933612419	8.37E-05	0.010236979
	chr1_53091696_53092197	22.87038538	1.927033512	0.489972877	3.932939157	8.39E-05	0.010252476
	chr8_124726835_124727336	147.2322871	-1.096909662	0.278980673	-3.931848217	8.43E-05	0.010285869
	chr1_206540332_206540833	82.5603034	-2.602636232	0.662001214	-3.93146746	8.44E-05	0.010288934
	chr11_72238058_72238559	121.1760679	0.549175991	0.139752802	3.929624183	8.51E-05	0.010347398
	chr10_80408760_80409261	111.7833577	-0.621266793	0.158103753	-3.929487959	8.51E-05	0.010347398
	chr1_39632846_39633347	47.67769736	1.1303482	0.287701854	3.928887441	8.53E-05	0.010359986
	chr11_64900211_64900712	42.48058384	1.388435722	0.353603306	3.926534898	8.62E-05	0.010448414
	chr9_87406696_87407197	43.10032178	-1.497613499	0.381443095	-3.926178027	8.63E-05	0.010450556
	chr1_147651441_147651942	42.45180206	1.563568868	0.398459916	3.924030514	8.71E-05	0.010506801
	chr14_104723904_104724405	353.4113672	-0.951031267	0.242380956	-3.923704574	8.72E-05	0.010506801
	chr6_11236305_11236806	122.2470434	0.834408181	0.212664727	3.923585235	8.72E-05	0.010506801
	chr7_144378620_144379121	27.35832849	2.4369752	0.621142246	3.923376999	8.73E-05	0.010506801
	chr12_46214932_46215433	47.26811234	1.166495968	0.297321149	3.923353494	8.73E-05	0.010506801
	chr5_7851502_7852003	90.71899611	-1.525017911	0.388778564	-3.922587441	8.76E-05	0.010526915
	chr9_127570558_127571059	137.4639358	-1.362186626	0.347398459	-3.921107281	8.81E-05	0.010578388
	chr14_103576560_103577061	254.3879972	-1.027994929	0.262202006	-3.92062191	8.83E-05	0.010586318
	chr13_50527050_50527551	101.5215307	-2.182916092	0.556917259	-3.919641663	8.87E-05	0.010616046
	chr14_39102459_39102960	164.9313711	-0.61625616	0.157255798	-3.918813615	8.90E-05	0.010639144
	chr14_104815088_104815589	85.59629084	-0.876362143	0.223692171	-3.917714863	8.94E-05	0.01067428
	chr6_7215195_7215696	72.21678831	1.137965973	0.290492953	3.917361715	8.95E-05	0.010676478
	chr6_18495190_18495691	45.74583969	1.442745672	0.368379618	3.916464437	8.99E-05	0.010702812
	chr10_58270728_58271229	34.03656699	1.482285551	0.378537733	3.915819806	9.01E-05	0.010717988
	chr10_77637605_77638106	87.88872426	-1.801416459	0.460095112	-3.915313184	9.03E-05	0.010727061
	chr19_56837544_56838045	211.9301384	-1.511755125	0.386228622	-3.914145761	9.07E-05	0.010752172
	chr3_187291525_187292026	103.3853624	-1.036437309	0.264792772	-3.914145024	9.07E-05	0.010752172
	chr15_60788382_60788883	88.66844957	-1.880776527	0.480617508	-3.913250136	9.11E-05	0.01077864
	chr8_13837883_13838384	26.28606378	2.482355058	0.634527792	3.912129756	9.15E-05	0.010815279
	chr11_69808691_69809192	18.30494528	2.114672651	0.540638676	3.911434279	9.17E-05	0.010832968
	chr7_90928615_90929116	37.61988474	2.420840084	0.61897702	3.911033863	9.19E-05	0.01083745
	chr10_11164598_11165099	48.98370179	0.930480412	0.238000125	3.909579516	9.25E-05	0.010889358
	chr22_37242323_37242824	60.72295338	1.257634788	0.321756255	3.908656847	9.28E-05	0.010917461
	chr1_44793554_44794055	92.54627762	1.075350185	0.275252234	3.906780956	9.35E-05	0.010988729
	chr5_4479293_4479794	97.13457985	-1.553180429	0.397600034	-3.90638907	9.37E-05	0.010988729
	chr9_76810319_76810820	54.17644144	-0.841861123	0.215519963	-3.906186275	9.38E-05	0.010988729
	chr14_39103003_39103504	393.1456067	-0.513940956	0.131594791	-3.90548099	9.40E-05	0.010995834
	chr5_148320238_148320739	49.94854256	-1.912338623	0.489661103	-3.905432983	9.41E-05	0.010995834
	chr4_140152177_140152678	212.1011571	-0.89835261	0.230071356	-3.90466952	9.44E-05	0.011014851
	chr18_45016521_45017022	100.4618649	-1.592010558	0.407745782	-3.904419435	9.45E-05	0.011014851
	chr2_120934131_120934632	27.68772484	1.685142783	0.431994467	3.900843437	9.59E-05	0.011156199
	chr16_58024658_58025159	110.4178982	1.294797248	0.331936339	3.900739674	9.59E-05	0.011156199
	chr17_72403830_72404331	68.84378028	-2.132330592	0.546916897	-3.898820102	9.67E-05	0.011231217
	chr16_85002611_85003112	73.39292307	1.276947709	0.327625511	3.897583267	9.72E-05	0.011274899
	chr8_75554760_75555261	30.18943389	2.455844625	0.630189144	3.896996083	9.74E-05	0.011288443
	chr5_112511853_112512354	44.22945488	-2.26382931	0.58099513	-3.896468651	9.76E-05	0.011299229
	chr7_106050636_106051137	43.98378219	1.406585209	0.361228988	3.893887968	9.87E-05	0.011390371
	chr11_45259558_45260059	136.7458668	-1.691388176	0.43437783	-3.893817912	9.87E-05	0.011390371
	chr7_68321316_68321817	50.99948951	-3.115191104	0.800076673	-3.893615714	9.88E-05	0.011390371
	chr18_77063162_77063663	39.74604692	1.116087908	0.286665899	3.893340337	9.89E-05	0.011390371
	chr16_81432035_81432536	80.9539947	1.330052436	0.341650625	3.893019177	9.90E-05	0.011391625
	chr10_30151990_30152491	24.61956689	1.787500141	0.459312545	3.891685872	9.96E-05	0.011440537
	chr1_233358048_233358549	118.4693779	-1.87501891	0.482081331	-3.889424436	0.000100482	0.011528535
	chr7_110399361_110399862	20.50754275	1.829357655	0.47036389	3.889239149	0.000100559	0.011528535
	chr6_166008253_166008754	68.4706204	-2.164460734	0.556618323	-3.888590518	0.000100828	0.011529009
	chr5_95720270_95720771	41.0499721	-2.626782287	0.675548043	-3.888372287	0.000100919	0.011529009
	chr14_52950948_52951449	524.6592648	-0.914649018	0.235240619	-3.888142365	0.000101014	0.011529009
	chr14_72544655_72545156	62.18274254	-2.618413246	0.673450167	-3.888057908	0.00010105	0.011529009
	chr21_34695379_34695880	35.3286688	2.298984386	0.59136905	3.887562908	0.000101256	0.011538653
	chr11_44596868_44597369	46.47741157	2.052470393	0.528030165	3.887032466	0.000101477	0.011545612
	chr17_45226028_45226529	114.3145343	1.027006023	0.264226916	3.886833482	0.00010156	0.011545612
	chr5_5025848_5026349	90.11031926	1.755422179	0.451749404	3.885831753	0.00010198	0.011566595
	chr19_6108787_6109288	134.170024	-1.028619814	0.264718594	-3.88571047	0.000102031	0.011566595
	chr2_176157555_176158056	57.95132884	-1.964254559	0.505531919	-3.88552035	0.000102111	0.011566595
	chr6_151763871_151764372	72.73298378	1.68436126	0.433701221	3.883690377	0.000102883	0.011640133
	chr13_33728256_33728757	110.950699	-1.513155921	0.389648621	-3.883385802	0.000103012	0.011640839
	chrX_41472161_41472662	82.72619806	1.06517869	0.274317889	3.883008487	0.000103172	0.011644283
	chr19_40411397_40411898	142.7340362	-1.812953611	0.466926929	-3.882735174	0.000103288	0.011644283
	chr2_176156911_176157412	42.87379588	-2.117606238	0.545450094	-3.882309788	0.000103469	0.011650824
	chr21_44930337_44930838	54.54530615	1.442650156	0.371637367	3.881875943	0.000103654	0.011653528
	chr14_74257375_74257876	69.97752898	-0.867757326	0.223571803	-3.88133618	0.000103884	0.011653528
	chr2_10867924_10868425	22.70245054	1.875923554	0.483323531	3.881299863	0.0001039	0.011653528
	chr14_36057680_36058181	39.3902521	-1.702267625	0.438604301	-3.881101078	0.000103985	0.011653528
	chr9_35195590_35196091	13.35510471	-2.71849528	0.700563448	-3.88044122	0.000104267	0.011663859
	chr4_100190263_100190764	167.7302796	-1.328883473	0.342468259	-3.880311355	0.000104323	0.011663859
	chr5_93579825_93580326	112.1432898	-1.200773793	0.309565544	-3.87890002	0.00010493	0.01171791
	chr12_72272334_72272835	178.6523416	-1.46364169	0.377452299	-3.877686519	0.000105454	0.01176264
	chr9_137222560_137223061	134.1510061	-0.883368719	0.227924853	-3.8757016	0.000106318	0.011843444
	chr9_128216736_128217237	95.06473211	-1.837093983	0.474033971	-3.87544795	0.000106429	0.011843444
	chr16_81513488_81513989	139.0552246	1.304860672	0.336825959	3.873990822	0.000107067	0.011900553
	chr7_125255782_125256283	58.15495332	-1.316139636	0.339842847	-3.87278899	0.000107597	0.011945406
	chr15_80401449_80401950	48.10204756	-2.087724599	0.539371943	-3.870658507	0.000108542	0.012036201
	chr11_128473583_128474084	51.50374631	1.005819936	0.259883094	3.870278437	0.000108711	0.012040899
	chr5_10297596_10298097	55.45323102	-2.373926788	0.613911694	-3.866886414	0.000110234	0.012185127
	chr12_6958938_6959439	87.00880731	0.89372077	0.231153615	3.866349957	0.000110476	0.012185127
	chr6_32623047_32623548	53.63016494	1.095427144	0.283330949	3.866245987	0.000110523	0.012185127
	chr1_6885324_6885825	40.38510374	1.557700029	0.402898185	3.866237397	0.000110527	0.012185127
	chrX_2630352_2630853	58.02796912	1.824550978	0.47201925	3.865416461	0.0001109	0.012211988
	chr14_50312611_50313112	252.458265	-0.704100101	0.182182004	-3.86481696	0.000111173	0.012227818
	chr22_24968093_24968594	77.94785264	1.147674493	0.296992102	3.864326643	0.000111396	0.012238207
	chr14_64704033_64704534	365.8571127	-0.823667336	0.213217991	-3.863029253	0.00011199	0.012289173
	chr2_5691134_5691635	26.52933473	2.44065931	0.632064894	3.861406215	0.000112736	0.012356809
	chr11_9138903_9139404	124.7492947	-0.912177542	0.236303272	-3.860198527	0.000113295	0.012395968
	chr11_11857709_11858210	48.44759152	2.187977238	0.566841694	3.859944073	0.000113413	0.012395968
	chr14_58752737_58753238	266.3859438	-1.130821648	0.292975123	-3.859787257	0.000113486	0.012395968
	chr21_36298113_36298614	60.81835938	1.015091124	0.263045428	3.858995499	0.000113854	0.012413858
	chr1_148459215_148459716	90.77506639	1.133992265	0.293867671	3.858853408	0.00011392	0.012413858
	chr13_20483167_20483668	20.58163142	1.989960708	0.515760736	3.858302059	0.000114177	0.012413858
	chr14_67695533_67696034	178.1052998	-0.585803689	0.1518343	-3.85817756	0.000114236	0.012413858
	chr14_37197687_37198188	250.5122995	-0.854730214	0.221545718	-3.858030846	0.000114304	0.012413858
	chr6_108119259_108119760	41.99876532	-2.033889766	0.527251278	-3.857534066	0.000114537	0.012415971
	chr1_21639550_21640051	79.41353341	-1.577952187	0.409068288	-3.857429754	0.000114586	0.012415971
	chr22_37244075_37244576	59.01091702	1.204079314	0.312266932	3.855929622	0.000115291	0.012478108
	chr11_60951966_60952467	98.04443692	0.70872694	0.183849332	3.854933449	0.000115761	0.01251474
	chr15_74906604_74907105	302.5934176	-0.49968435	0.129666398	-3.853614782	0.000116387	0.012568036
	chr9_95127535_95128036	99.14974897	-0.746064516	0.193712544	-3.851400132	0.000117444	0.012654089
	chr4_88054097_88054598	39.38683025	2.001572106	0.519701565	3.851387494	0.00011745	0.012654089
	chr14_34714441_34714942	303.3888601	-0.89039833	0.231222756	-3.850824824	0.000117721	0.012668803
	chr6_46925517_46926018	34.7977683	1.799439979	0.467352497	3.850284298	0.000117981	0.012682401
	chr15_63191909_63192410	41.80887455	1.189357503	0.309062764	3.848271748	0.000118954	0.01277254
	chr22_27697810_27698311	23.49809905	2.121940052	0.551573337	3.847067852	0.00011954	0.012820922
	chr17_75490225_75490726	57.90829811	1.446127453	0.37594277	3.846669143	0.000119734	0.012827284
	chr8_66512183_66512684	191.8484657	0.964973683	0.250878186	3.846383376	0.000119874	0.012827752
	chr6_42775047_42775548	55.28118985	0.793130069	0.206218659	3.846063564	0.000120031	0.012830017
	chr12_46245990_46246491	30.00113795	1.820244901	0.47340894	3.844973654	0.000120565	0.012872664
	chr1_180912589_180913090	161.0174742	-0.9680015	0.251800832	-3.844314145	0.00012089	0.01289281
	chr8_59030359_59030860	41.20224118	-2.151087615	0.559739851	-3.84301316	0.000121533	0.012946809
	chr8_119204981_119205482	48.9392631	1.862343438	0.484666534	3.842525335	0.000121775	0.012958018
	chr3_177597417_177597918	119.1151383	1.108056963	0.288490139	3.840883325	0.000122592	0.013030388
	chr9_35828924_35829425	416.0383317	-0.605244135	0.157679296	-3.838450249	0.000123813	0.013145422
	chr16_1655348_1655849	35.89015812	1.530551479	0.398820592	3.837694216	0.000124195	0.013151065
	chr12_22101776_22102277	36.21261832	1.653663965	0.430908498	3.837622075	0.000124231	0.013151065
	chr19_13784862_13785363	102.8400111	0.618043069	0.161052683	3.837521089	0.000124283	0.013151065
	chr15_57328067_57328568	63.94952551	2.036033687	0.530613176	3.837133677	0.000124479	0.013157137
	chr9_114155169_114155670	173.389738	-0.625329083	0.162988465	-3.83664625	0.000124726	0.013168586
	chr2_8125810_8126311	31.32969749	2.339233981	0.609796746	3.836088	0.00012501	0.013183858
	chr20_50678129_50678630	123.7830067	1.491786705	0.388991904	3.835007083	0.000125561	0.013204403
	chr5_147395950_147396451	33.74749379	2.270371914	0.59203013	3.834892514	0.000125619	0.013204403
	chr20_61353485_61353986	38.51392127	-2.262894124	0.590122187	-3.834619631	0.000125759	0.013204403
	chr21_38903791_38904292	121.2566639	-1.932655785	0.504002665	-3.834614219	0.000125762	0.013204403
	chr20_19275448_19275949	95.73920565	-1.954449667	0.509802167	-3.833741386	0.000126209	0.01323671
	chr6_149593959_149594460	45.08885323	1.371635884	0.357872068	3.832754792	0.000126716	0.013275242
	chr1_217078029_217078530	46.20140526	-1.917978515	0.500507669	-3.832066186	0.000127072	0.01329777
	chr11_64206420_64206921	75.59656824	0.846931818	0.221049119	3.831419111	0.000127406	0.013302511
	chr1_29584737_29585238	32.64577741	-2.847713382	0.743282457	-3.831266777	0.000127485	0.013302511
	chr14_88551294_88551795	133.365684	-0.805659181	0.210290893	-3.831165348	0.000127538	0.013302511
	chr12_3090384_3090885	50.41787548	-1.550210313	0.404708762	-3.830434271	0.000127917	0.013327436
	chr5_126477528_126478029	57.58421486	-1.438343096	0.375550086	-3.829963435	0.000128162	0.013338305
	chr14_59254374_59254875	136.6249485	-1.579666753	0.412585048	-3.82870577	0.000128819	0.01339011
	chr1_3801374_3801875	38.15347757	1.174796356	0.306873762	3.82827241	0.000129046	0.01339011
	chr2_214574993_214575494	132.5206386	-2.048789106	0.535211622	-3.827998162	0.00012919	0.01339011
	chr21_44517272_44517773	40.20946514	2.575806818	0.6729362	3.827713263	0.000129339	0.01339011
	chr15_71515490_71515991	42.54632214	-2.647374268	0.691664439	-3.827541392	0.00012943	0.01339011
	chr6_111087178_111087679	206.1772552	-1.258085588	0.328733709	-3.827065961	0.00012968	0.01339011
	chr2_143128774_143129275	47.833212	1.147741375	0.299916275	3.826872598	0.000129782	0.01339011
	chr17_29710838_29711339	108.1823431	0.79174317	0.206891239	3.826856915	0.00012979	0.01339011
	chr1_146044536_146045037	26.46566488	2.186686138	0.57145147	3.826547402	0.000129953	0.013392377
	chr1_18927206_18927707	53.24570057	1.080568857	0.282500639	3.825013846	0.000130765	0.013461385
	chr8_143354869_143355370	84.88793091	0.970673256	0.253835237	3.824028796	0.000131289	0.013500652
	chr14_70809380_70809881	593.9292341	-0.845419218	0.22110165	-3.823667609	0.000131481	0.013505805
	chr1_226586944_226587445	62.07504458	-2.12388121	0.555538933	-3.823100569	0.000131784	0.013522265
	chr1_64536388_64536889	74.90332631	-1.945105148	0.508955645	-3.821757684	0.000132504	0.013559335
	chr2_47369812_47370313	74.91425904	-1.304276855	0.341288539	-3.821625127	0.000132575	0.013559335
	chr6_163583505_163584006	27.00225382	2.09984141	0.549468502	3.821586498	0.000132596	0.013559335
	chr16_85652877_85653378	91.07006766	-1.022051161	0.267457384	-3.821360785	0.000132717	0.013559335
	chr10_79244897_79245398	61.47666493	0.817699308	0.214034952	3.820400834	0.000133235	0.013597568
	chr9_101485838_101486339	84.90557021	-1.12001233	0.293260707	-3.819169443	0.000133902	0.013650925
	chr22_35589250_35589751	56.64564595	1.531782942	0.401106401	3.818894287	0.000134051	0.013651479
	chr10_78010165_78010666	54.64019392	-2.545284149	0.666632629	-3.818121162	0.000134472	0.01366929
	chr11_118316540_118317041	65.7817447	0.876051547	0.229451717	3.818021319	0.000134526	0.01366929
	chr5_160311644_160312145	85.46198298	-0.941405948	0.246584731	-3.81777875	0.000134659	0.01366929
	chr6_108653945_108654446	80.60938096	-1.658536659	0.434502133	-3.817096704	0.000135031	0.013682597
	chr9_70484466_70484967	107.5214963	-0.748597302	0.196121353	-3.817010685	0.000135078	0.013682597
	chr7_66950681_66951182	14.89649918	2.455253135	0.643324647	3.816507178	0.000135354	0.013695903
	chr2_460832_461333	19.51428491	1.494400276	0.3916219	3.815926217	0.000135673	0.013699738
	chr19_56839594_56840095	344.3793317	-1.341314559	0.351510497	-3.815859189	0.00013571	0.013699738
	chr14_88385387_88385888	274.9958822	-0.653505873	0.171269918	-3.815648896	0.000135826	0.013699738
	chr2_95267737_95268238	26.437624	2.012102801	0.527438697	3.814856232	0.000136262	0.013729181
	chr2_88858064_88858565	101.9758383	1.32369584	0.347039878	3.814247081	0.000136599	0.013748476
	chr14_81406808_81407309	107.6598656	-1.382020569	0.362403779	-3.813482771	0.000137022	0.01375869
	chr18_12011765_12012266	109.9940471	-1.30025518	0.340969528	-3.813405809	0.000137065	0.01375869
	chr11_112761991_112762492	76.30852046	-2.502513846	0.656263116	-3.813278219	0.000137136	0.01375869
	chr1_208244183_208244684	328.834414	-0.449060592	0.117820322	-3.811401856	0.000138181	0.013848912
	chr14_81269319_81269820	63.88053171	-0.845241082	0.221803576	-3.810763991	0.000138538	0.013870036
	chr10_65581513_65582014	28.55406043	2.320109234	0.608993247	3.809745419	0.00013911	0.01391261
	chr14_92651167_92651668	66.61847534	0.999904538	0.262479335	3.809460045	0.000139271	0.013914
	chr6_147508956_147509457	84.81441116	-1.077559099	0.282903384	-3.808929685	0.00013957	0.013914812
	chr14_103525409_103525910	130.4933844	-1.601897426	0.420564178	-3.808925035	0.000139572	0.013914812
	chr5_113294737_113295238	209.8599345	-1.09019663	0.286249857	-3.808549087	0.000139785	0.013921342
	chr8_10691280_10691781	56.00722341	1.744376283	0.458332775	3.80591653	0.00014128	0.014041733
	chr14_77303583_77304084	128.6949126	-1.11944197	0.294133337	-3.805899674	0.00014129	0.014041733
	chr15_53837098_53837599	31.04815786	-2.449010773	0.643552703	-3.805454876	0.000141544	0.014052263
	chr1_21508979_21509480	128.3906395	-1.221492616	0.321009652	-3.805158528	0.000141713	0.014054382
	chr2_46297506_46298007	382.5821116	-0.615475005	0.161780392	-3.804385664	0.000142157	0.0140836
	chrX_118884567_118885068	25.12210823	2.974227232	0.781901683	3.803837871	0.000142471	0.014100063
	chr7_2530206_2530707	76.96393375	0.874613215	0.229950424	3.803485985	0.000142674	0.014105392
	chr20_5127483_5127984	138.0155693	-0.732476676	0.192603192	-3.80303497	0.000142934	0.014109569
	chr14_33954012_33954513	42.19903141	-2.057427481	0.541015862	-3.802896784	0.000143014	0.014109569
	chr11_112760600_112761101	124.5184383	-1.992429226	0.524177655	-3.801057151	0.00014408	0.014199974
	chr5_93580372_93580873	79.08338993	-1.204945186	0.317090502	-3.800004028	0.000144694	0.014245647
	chr2_34486891_34487392	36.24346769	-2.734211163	0.719582714	-3.799717684	0.000144861	0.014247322
	chr10_62637306_62637807	52.74003564	0.983359115	0.258840211	3.799097179	0.000145224	0.014254988
	chr2_176187511_176188012	55.82970164	-1.591336475	0.418888982	-3.798945647	0.000145313	0.014254988
	chr14_70817571_70818072	193.7025492	-0.792699594	0.208674021	-3.798745963	0.00014543	0.014254988
	chr14_54509544_54510045	668.7535973	-0.726089842	0.19114881	-3.798557999	0.00014554	0.014254988
	chr9_109012872_109013373	118.1840368	-0.952615572	0.250814079	-3.798094496	0.000145813	0.014266926
	chr10_26491825_26492326	70.37532581	1.241756521	0.326968809	3.797782808	0.000145996	0.014270146
	chr9_114155961_114156462	112.8672378	-0.882633614	0.232459465	-3.796935581	0.000146496	0.01430424
	chr12_124833656_124834157	95.46646635	-2.653271023	0.699014512	-3.795730957	0.000147209	0.014359094
	chr9_96049225_96049726	30.25396793	-2.631518027	0.693407686	-3.795051712	0.000147613	0.014383665
	chr7_140564607_140565108	152.5032673	-0.895797072	0.23606982	-3.794627673	0.000147865	0.014393476
	chr11_57792179_57792680	124.2358578	0.98287567	0.259050115	3.794152606	0.000148149	0.014405102
	chr9_83425151_83425652	39.29948479	-2.482071884	0.654223863	-3.793918296	0.000148288	0.014405102
	chr14_54510203_54510704	87.83703471	-0.795720429	0.209765119	-3.793387734	0.000148606	0.014421154
	chr19_56838975_56839476	488.2342441	-1.322222649	0.348740679	-3.791420751	0.000149788	0.014521007
	chr14_45135587_45136088	184.835256	-0.741836486	0.195699008	-3.790701304	0.000150223	0.014548261
	chr17_68511454_68511955	284.8981181	-0.47952265	0.126528893	-3.789827282	0.000150752	0.014584647
	chr3_110754137_110754638	28.51877263	-1.958109696	0.516832264	-3.788675423	0.000151453	0.014614792
	chr17_34306385_34306886	50.22633553	0.871564951	0.230044913	3.788672999	0.000151454	0.014614792
	chr15_53759509_53760010	251.1873297	-1.254319369	0.331081216	-3.78855492	0.000151526	0.014614792
	chr5_177357634_177358135	91.61295547	1.01357082	0.267573003	3.788016016	0.000151855	0.014619322
	chr9_15306155_15306656	174.9762265	-0.870295794	0.229752385	-3.787972834	0.000151881	0.014619322
	chr3_187568218_187568719	63.33354752	1.077580323	0.284545981	3.787016496	0.000152467	0.014657177
	chr5_93612449_93612950	65.13103709	-1.15352853	0.304669337	-3.786165497	0.00015299	0.014657177
	chr11_112762663_112763164	34.25209558	-2.269010152	0.599309104	-3.786043188	0.000153065	0.014657177
	chr7_77304746_77305247	25.67566707	2.590859985	0.684328175	3.785990524	0.000153098	0.014657177
	chr5_149001996_149002497	40.33212461	1.448403598	0.382602802	3.785658626	0.000153302	0.014657177
	chr20_5078380_5078881	77.30889201	0.929973792	0.245658754	3.785632619	0.000153318	0.014657177
	chr13_99496077_99496578	58.85937349	1.367622337	0.361272536	3.785569624	0.000153357	0.014657177
	chr7_137667598_137668099	24.35703932	2.068014205	0.54649258	3.784157885	0.00015423	0.014725771
	chr15_20244844_20245345	61.02337185	1.885805006	0.498502957	3.78293645	0.000154989	0.014774657
	chr14_90409278_90409779	132.2024545	-1.326491915	0.350661831	-3.78282379	0.000155059	0.014774657
	chr5_177479666_177480167	33.75261131	1.495253853	0.395299696	3.782582859	0.000155209	0.014774657
	chr14_69151545_69152046	283.6900691	-0.735270277	0.194419706	-3.781871155	0.000155654	0.014794998
	chr7_140403773_140404274	69.7722864	1.0656169	0.28177943	3.781741277	0.000155735	0.014794998
	chr4_153765898_153766399	21.81039119	2.664085638	0.704527156	3.781381051	0.000155961	0.014801305
	chr9_135216901_135217402	60.77448505	-3.155603048	0.834564611	-3.781136902	0.000156114	0.014801305
	chr5_41213330_41213831	69.52499635	-1.546586994	0.409128735	-3.780196461	0.000156705	0.014824372
	chrX_1268532_1269033	44.49216424	1.280741479	0.338812621	3.780087868	0.000156773	0.014824372
	chr1_3547361_3547862	66.21820149	2.118144735	0.560355232	3.780003493	0.000156826	0.014824372
	chr6_4664043_4664544	31.54876873	2.147913003	0.568294546	3.779577017	0.000157095	0.014834994
	chr3_15293022_15293523	212.8274102	-1.157262419	0.306262943	-3.778656368	0.000157677	0.014864424
	chr4_1208608_1209109	34.03657838	1.960317137	0.518822222	3.778398561	0.00015784	0.014864424
	chr17_38900950_38901451	107.4246486	0.968682663	0.2563784	3.778331801	0.000157882	0.014864424
	chr9_38392413_38392914	330.0090713	-0.610388885	0.161560041	-3.778093159	0.000158034	0.014864424
	chr2_154697920_154698421	111.2586119	-1.222749301	0.323735822	-3.776997229	0.00015873	0.014915161
	chr5_142814068_142814569	53.60767128	-1.34075881	0.355052371	-3.776228292	0.000159221	0.014946444
	chr20_39873946_39874447	51.04517277	1.164957244	0.308589	3.775109426	0.000159937	0.014998841
	chr16_30400490_30400991	142.1842472	-0.621049986	0.164535254	-3.774570925	0.000160283	0.015016423
	chr12_13829_14330	55.10008693	1.064716304	0.282123739	3.773933768	0.000160693	0.015024046
	chr14_75985493_75985994	160.7994492	-0.676661848	0.179309101	-3.773717241	0.000160833	0.015024046
	chr1_21634444_21634945	56.23249278	-2.059261882	0.545686834	-3.773706367	0.00016084	0.015024046
	chr9_134325844_134326345	396.4009581	-0.9238671	0.244950482	-3.771648425	0.000162173	0.015133613
	chr19_3116188_3116689	33.52479091	1.356682723	0.359854265	3.770089327	0.000163189	0.015213495
	chr22_28116211_28116712	64.39360078	1.275418966	0.338380171	3.76918944	0.000163779	0.015253446
	chr8_38742095_38742596	43.81509605	-1.901149383	0.50452101	-3.768226385	0.000164412	0.015297375
	chr3_195550135_195550636	44.63926068	1.138801148	0.302238932	3.767883703	0.000164637	0.01530036
	chr8_129981786_129982287	46.90031613	1.582931157	0.420133283	3.767688064	0.000164766	0.01530036
	chr2_34694278_34694779	47.37332993	1.294407314	0.343614052	3.767038356	0.000165196	0.015310526
	chr2_215619967_215620468	21.18880809	1.501563453	0.398606346	3.767033481	0.000165199	0.015310526
	chr3_184134050_184134551	171.2332135	0.897765995	0.238347832	3.766621193	0.000165472	0.015320844
	chr1_202845550_202846051	24.40352597	2.578478507	0.68469419	3.765883435	0.000165961	0.01534135
	chr1_19081464_19081965	92.12371583	1.049884367	0.278808402	3.765612376	0.000166141	0.01534135
	chrX_2848974_2849475	10.82776573	2.605956254	0.692050802	3.765556295	0.000166179	0.01534135
	chr7_44978862_44979363	78.5489732	0.903873815	0.240281525	3.761728317	0.000168743	0.015562957
	chr4_186760495_186760996	40.61263828	1.552945568	0.412888759	3.76117183	0.000169119	0.015582469
	chr14_33849104_33849605	116.9812605	-0.824323091	0.219210046	-3.760425707	0.000169624	0.015613848
	chr6_147506567_147507068	82.37725439	-0.84830444	0.225712827	-3.758335093	0.000171048	0.015726503
	chr10_79286183_79286684	82.63231513	0.861191239	0.229153487	3.758141547	0.00017118	0.015726503
	chr13_77329010_77329511	313.2590626	0.500947499	0.133324862	3.757344977	0.000171726	0.015748818
	chr13_30158758_30159259	56.50348411	1.586112284	0.42214128	3.757302022	0.000171755	0.015748818
	chr20_64063596_64064097	137.4164911	-0.637256609	0.169624469	-3.75686724	0.000172054	0.015760951
	chr4_68569437_68569938	23.86653263	2.437619627	0.64910283	3.755367433	0.000173087	0.015840334
	chr17_67390572_67391073	165.6791648	-1.015855086	0.270600812	-3.754072574	0.000173984	0.015907078
	chr14_81384796_81385297	168.6087355	-1.166561524	0.310853026	-3.752775186	0.000174888	0.015974255
	chr12_71312731_71313232	32.6271659	1.754527632	0.467559791	3.752520351	0.000175066	0.015974912
	chr9_71096772_71097273	28.62822724	-2.137015931	0.56952427	-3.752282467	0.000175232	0.015974912
	chr14_59464896_59465397	182.0027725	-1.052134561	0.280516243	-3.750708161	0.000176336	0.016037334
	chr22_38034099_38034600	118.9424376	1.309944609	0.349253126	3.750702602	0.00017634	0.016037334
	chr2_7033223_7033724	34.48718968	1.61349845	0.430199395	3.7505828	0.000176424	0.016037334
	chr12_54984543_54985044	40.50662749	1.150391606	0.306834128	3.749229633	0.000177379	0.016108662
	chr15_62344837_62345338	65.50366096	-1.346129635	0.359098054	-3.748640849	0.000177795	0.016131069
	chr17_73256315_73256816	34.35839625	1.478786152	0.394529441	3.748227627	0.000178089	0.016142216
	chr5_4480873_4481374	135.1501356	-2.624208327	0.700170779	-3.747954653	0.000178282	0.016144355
	chr22_30240120_30240621	40.3247674	1.531903142	0.408776769	3.74752984	0.000178585	0.016156283
	chr6_108123865_108124366	51.01537934	-2.37804915	0.634716641	-3.74663117	0.000179225	0.01619879
	chr7_101537104_101537605	59.43162497	1.915530702	0.511382258	3.745790297	0.000179827	0.016237639
	chr14_21070012_21070513	206.5928343	-0.803473586	0.214514074	-3.745551856	0.000179998	0.016237639
	chr6_143595600_143596101	60.55277927	-1.761361322	0.470336415	-3.744896768	0.000180468	0.01626459
	chr13_22197958_22198459	39.93489018	-2.859697688	0.763863021	-3.743731022	0.000181308	0.016324756
	chr12_54160870_54161371	67.77634185	-3.014932317	0.805434647	-3.743236438	0.000181665	0.016341417
	chr14_76947187_76947688	437.4586054	-1.001312519	0.267535951	-3.742721357	0.000182038	0.016359441
	chr18_23994340_23994841	103.2356392	-1.388360912	0.371138823	-3.740812945	0.000183426	0.016464354
	chr3_183544596_183545097	111.3083693	2.002100161	0.535229408	3.740639306	0.000183553	0.016464354
	chr1_9629563_9630064	64.17272026	1.052769534	0.281487984	3.740015892	0.000184009	0.016489642
	chr10_6927525_6928026	59.99254444	1.288106629	0.344509759	3.738955418	0.000184786	0.016543713
	chr3_13414305_13414806	51.26734638	1.088671191	0.291296726	3.737327252	0.000185987	0.016635465
	chr19_53504873_53505374	37.38277343	-2.782013623	0.744497369	-3.736767568	0.000186401	0.016656808
	chr16_30786958_30787459	123.3392065	-0.814277808	0.218048508	-3.734388347	0.000188172	0.016799219
	chr9_101230335_101230836	29.43179148	-2.45973193	0.658814859	-3.733570817	0.000188784	0.016838013
	chr18_48802932_48803433	69.64439552	-2.467463071	0.661220219	-3.731681215	0.000190206	0.016948902
	chr6_26223125_26223626	46.90809244	0.99734033	0.267314373	3.730964102	0.000190748	0.016981265
	chr5_95758961_95759462	42.86950738	-2.101883874	0.563606317	-3.729347616	0.000191976	0.01706282
	chr20_53379008_53379509	39.03881023	-2.316807743	0.621282159	-3.72907496	0.000192184	0.01706282
	chr19_989991_990492	39.76385499	1.115391609	0.299108929	3.729048187	0.000192204	0.01706282
	chr14_57889156_57889657	69.97466258	-1.201264357	0.322165826	-3.728714413	0.000192459	0.017069449
	chrX_5051667_5052168	54.76180215	1.645428318	0.441391469	3.727820841	0.000193143	0.017114059
	chr5_81851718_81852219	352.0928251	-0.557969243	0.149715891	-3.726853838	0.000193885	0.017148248
	chr1_201403973_201404474	58.85703964	1.358234652	0.364446059	3.726846866	0.00019389	0.017148248
	chr9_93115933_93116434	242.9824281	-0.872524425	0.234145319	-3.726422676	0.000194217	0.01715476
	chr14_103279161_103279662	117.3487191	-1.273321152	0.341721965	-3.726190538	0.000194395	0.01715476
	chr8_135664496_135664997	24.80420887	1.781082346	0.478008635	3.726046388	0.000194507	0.01715476
	chr6_159106617_159107118	59.30940553	0.989273604	0.265545555	3.725438394	0.000194976	0.017180182
	chr8_143269737_143270238	52.99679618	1.14361136	0.307060997	3.724378444	0.000195797	0.017236501
	chr2_70135747_70136248	100.6925623	0.874131331	0.234738853	3.723845968	0.000196211	0.017256892
	chr8_142544402_142544903	27.04565797	1.551938407	0.416935305	3.722252323	0.000197454	0.017350111
	chr8_100482038_100482539	24.76602197	1.897593528	0.509883659	3.7216206	0.000197948	0.017371676
	chr19_18169547_18170048	62.84537762	0.697874851	0.187528116	3.72144116	0.000198089	0.017371676
	chr7_50782715_50783216	133.1413987	-1.136213977	0.305349485	-3.721027981	0.000198413	0.017371676
	chr9_92616578_92617079	70.00217055	-2.989464662	0.803402587	-3.721004524	0.000198432	0.017371676
	chr17_81719429_81719930	36.34131909	1.246872839	0.335182915	3.719977313	0.000199241	0.017426391
	chr13_112931379_112931880	97.44188329	1.292460134	0.347462723	3.719708762	0.000199453	0.017428851
	chr13_99383388_99383889	60.09691297	2.030907629	0.546258238	3.717852634	0.000200923	0.017541206
	chr4_140085114_140085615	47.51483225	-2.58888827	0.696622057	-3.716345535	0.000202125	0.017620348
	chr14_32203941_32204442	92.61378551	-0.966919777	0.260186966	-3.71624986	0.000202202	0.017620348
	chr14_35365443_35365944	226.8990088	-0.903456464	0.243158008	-3.715511863	0.000202793	0.017655632
	chr17_1684687_1685188	538.7675625	-0.457455632	0.123139906	-3.714925935	0.000203263	0.017680357
	chr1_243849393_243849894	182.078184	-0.980712642	0.26402347	-3.714490394	0.000203614	0.017694601
	chr6_73452083_73452584	155.1093201	0.987473242	0.266092952	3.711008628	0.000206435	0.017923365
	chr1_225812078_225812579	59.17726942	-1.675971409	0.451663936	-3.710660237	0.000206719	0.017931631
	chr11_70244657_70245158	60.49966062	1.975275326	0.532367904	3.710357648	0.000206967	0.017936668
	chr10_117541222_117541723	243.2187979	-1.111013161	0.29946883	-3.709945909	0.000207304	0.017949369
	chr9_14347068_14347569	114.4555205	-1.231666604	0.33201102	-3.709716035	0.000207492	0.017949369
	chr22_29394892_29395393	60.04230791	0.618348856	0.166717048	3.70897195	0.000208102	0.017985783
	chr19_47506901_47507402	59.47153782	-2.402549327	0.647874307	-3.708357165	0.000208608	0.018013078
	chr22_35367479_35367980	69.70371865	1.227709543	0.331090016	3.708083857	0.000208834	0.018016118
	chr5_134436799_134437300	244.9745355	-0.862484798	0.232668158	-3.706930965	0.000209786	0.018079762
	chr14_50396661_50397162	383.5308428	-0.774787461	0.209021827	-3.706729934	0.000209953	0.018079762
	chr7_101536215_101536716	45.85154225	1.751621514	0.472935192	3.703724194	0.000212457	0.018278842
	chr9_129568470_129568971	157.2507496	-1.13972555	0.30775851	-3.703311241	0.000212804	0.018289726
	chr15_25669907_25670408	79.78825938	-2.047120283	0.552814309	-3.70308845	0.000212991	0.018289726
	chr14_103500086_103500587	78.31892113	-0.746267018	0.201536706	-3.702883869	0.000213162	0.018289726
	chr1_88150300_88150801	64.96231992	-2.709687174	0.731859711	-3.702468016	0.000213512	0.018303176
	chr6_3808807_3809308	60.06830029	1.133301999	0.306170841	3.701534718	0.000214299	0.01835405
	chr17_58329364_58329865	68.01765054	1.058808752	0.286139191	3.700327619	0.000215321	0.018398007
	chr2_26012432_26012933	91.97312331	-1.50903033	0.407814723	-3.700284086	0.000215358	0.018398007
	chr1_244311713_244312214	61.17663169	-2.234081916	0.603803508	-3.700014803	0.000215587	0.018398007
	chr22_43126722_43127223	79.9949653	1.383777397	0.373993585	3.700003029	0.000215597	0.018398007
	chr17_50148568_50149069	291.3826571	0.585156451	0.158159613	3.699784283	0.000215783	0.018398007
	chr9_125534871_125535372	74.06449763	-1.447198445	0.3913042	-3.698397426	0.000216965	0.01847331
	chr8_30168813_30169314	46.24191302	-1.647283502	0.445417454	-3.698291316	0.000217056	0.01847331
	chr18_23921749_23922250	35.24954029	-2.086697681	0.564278667	-3.697991442	0.000217312	0.018478555
	chr15_101610774_101611275	76.51790862	-2.301833551	0.622513829	-3.697642434	0.000217611	0.018487391
	chr12_49909774_49910275	41.08220512	1.986797827	0.537426524	3.696873414	0.000218271	0.01852686
	chr1_39799153_39799654	145.6667957	1.244658096	0.33670281	3.696607392	0.0002185	0.018528527
	chr5_30539219_30539720	23.87317918	1.908059853	0.516222192	3.69619881	0.000218852	0.018528527
	chr2_152405171_152405672	101.7446616	-1.038884153	0.281078241	-3.696067508	0.000218965	0.018528527
	chr22_37647869_37648370	40.99262663	2.023566992	0.547510393	3.695942613	0.000219072	0.018528527
	chr16_66996297_66996798	443.1546117	-0.691228952	0.187053767	-3.695349016	0.000219585	0.018538977
	chr7_41886820_41887321	27.81766727	2.059132265	0.557223049	3.695346537	0.000219587	0.018538977
	chr8_47627521_47628022	345.5517377	-1.429572419	0.386958266	-3.694383984	0.000220421	0.018592783
	chr1_111887824_111888325	17.12960069	2.27770452	0.616651841	3.6936637	0.000221046	0.018620522
	chr16_69827478_69827979	47.8093925	-1.942563462	0.525933515	-3.693553285	0.000221142	0.018620522
	chr19_10975647_10976148	74.34752081	1.002924141	0.271554825	3.693265776	0.000221392	0.018625055
	chr3_75671930_75672431	93.07679203	-2.343924659	0.634960043	-3.691452217	0.000222977	0.018741755
	chr13_35953541_35954042	104.234281	1.064179815	0.288307868	3.691123046	0.000223266	0.018749408
	chr1_27883767_27884268	52.41565441	1.164023405	0.315440622	3.690150618	0.000224121	0.018804572
	chr2_46298490_46298991	172.5478077	-0.709472012	0.192320792	-3.689003164	0.000225134	0.018872873
	chr13_23427286_23427787	45.63139155	1.476547496	0.400349128	3.688149653	0.000225891	0.018904771
	chr16_11066261_11066762	70.90685209	-1.82038719	0.493596854	-3.688004039	0.00022602	0.018904771
	chr1_41382621_41383122	186.3684378	-0.909477517	0.246611267	-3.687899285	0.000226113	0.018904771
	chr5_90932076_90932577	64.10744429	-0.870555684	0.236084378	-3.687476871	0.000226489	0.018909471
	chr7_74434913_74435414	72.71529595	-1.335582256	0.362202849	-3.687387493	0.000226568	0.018909471
	chr11_88508244_88508745	61.97866203	-1.922206253	0.521445388	-3.686304065	0.000227534	0.018965954
	chr4_329968_330469	28.87399887	1.361359833	0.369314496	3.686180341	0.000227645	0.018965954
	chr1_208158755_208159256	37.98910853	1.348781974	0.365949914	3.685701025	0.000228074	0.018985006
	chr8_100017832_100018333	44.48179401	1.212029022	0.329026344	3.683683829	0.000229887	0.019119167
	chr14_67533623_67534124	57.42671154	-1.394267628	0.378574643	-3.682939824	0.00023056	0.01915827
	chr6_35297519_35298020	103.3014162	0.739607032	0.200847568	3.682429615	0.000231022	0.019179855
	chr1_109363697_109364198	26.39680937	-2.228139879	0.605259135	-3.681299053	0.000232049	0.019248262
	chr5_41835571_41836072	80.83289128	-1.31094098	0.356138402	-3.680987426	0.000232332	0.019254959
	chr14_104138010_104138511	114.2651281	-1.591209571	0.432396183	-3.679980615	0.000233252	0.019314258
	chr6_110554913_110555414	97.97366477	-3.585272401	0.9743616	-3.679611758	0.000233589	0.019325336
	chr5_41270356_41270857	40.230381	-1.01460532	0.275780885	-3.67902699	0.000234125	0.019338464
	chr14_75982321_75982822	265.3631542	-0.71286554	0.19376644	-3.678993842	0.000234156	0.019338464
	chr10_5553807_5554308	53.58343415	-1.70444522	0.463486638	-3.677441979	0.000235585	0.019439526
	chr16_10341849_10342350	43.69002262	2.196706641	0.597611788	3.67580875	0.000237097	0.019529522
	chr5_149357682_149358183	522.6143887	-0.782082818	0.212768971	-3.675737192	0.000237164	0.019529522
	chr9_77520985_77521486	56.94321372	-1.511356414	0.411186574	-3.675597669	0.000237293	0.019529522
	chr13_60574559_60575060	22.14697587	2.460005375	0.66971298	3.673223381	0.00023951	0.019668177
	chr5_180803646_180804147	125.5997797	0.577965812	0.157348527	3.673156798	0.000239572	0.019668177
	chr22_43131732_43132233	30.25183127	1.294021058	0.352320527	3.672851734	0.000239859	0.019668177
	chr9_132164948_132165449	97.71874006	-1.295740928	0.352797348	-3.672762661	0.000239942	0.019668177
	chr19_52602565_52603066	40.57993625	1.351514559	0.367990865	3.672685082	0.000240015	0.019668177
	chr9_136400017_136400518	206.7810279	-0.668067898	0.181925431	-3.672207324	0.000240464	0.019687264
	chr10_75396532_75397033	82.0538488	-1.394241536	0.379695817	-3.671996043	0.000240663	0.019687264
	chr8_47523321_47523822	88.22932111	0.872275598	0.237571116	3.671639932	0.000240999	0.019697726
	chr14_64696398_64696899	148.3983369	-1.508870441	0.411141966	-3.669949956	0.000242598	0.019772393
	chr3_186210310_186210811	23.96971626	1.815423295	0.494690219	3.669818454	0.000242723	0.019772393
	chr4_6516666_6517167	45.83992459	-3.070169631	0.836624428	-3.669710718	0.000242825	0.019772393
	chr6_162726935_162727436	84.21817916	-0.922188279	0.251316136	-3.669435204	0.000243087	0.019772393
	chr14_63852684_63853185	279.649637	-0.834757682	0.227493706	-3.669366057	0.000243153	0.019772393
	chr10_77501282_77501783	79.61531548	-1.472491724	0.401294506	-3.669354304	0.000243164	0.019772393
	chr6_147508325_147508826	236.8873565	-0.911861599	0.248824146	-3.664682923	0.000247645	0.020119527
	chr2_226800199_226800700	93.00621955	-1.004332784	0.274115695	-3.663901054	0.000248403	0.020150156
	chr4_169133895_169134396	41.58691449	-2.579002144	0.703903945	-3.663855223	0.000248447	0.020150156
	chr4_83217588_83218089	48.50670389	1.138854108	0.310869149	3.663451682	0.000248839	0.020160882
	chr18_46676341_46676842	65.93489883	-2.139388811	0.584039871	-3.663086918	0.000249194	0.020160882
	chr8_38466018_38466519	135.2078492	-0.950658865	0.259534136	-3.66294346	0.000249334	0.020160882
	chr17_63701724_63702225	51.51061714	1.07475565	0.293421051	3.662844387	0.00024943	0.020160882
	chr19_52335952_52336453	172.8786198	-0.751948279	0.205357117	-3.66166165	0.000250585	0.020236953
	chr10_114609753_114610254	32.57124825	-1.545570709	0.422159859	-3.661102964	0.000251132	0.02025834
	chr16_58418616_58419117	31.43406118	2.121359111	0.579455107	3.660955067	0.000251277	0.02025834
	chr14_90501972_90502473	87.04433093	-1.677513317	0.458275465	-3.66049122	0.000251732	0.020268381
	chr8_140348698_140349199	34.58572089	1.626250195	0.444282977	3.660392767	0.000251829	0.020268381
	chr16_29614694_29615195	57.61598666	1.601936963	0.437699274	3.65990318	0.000252311	0.0202813
	chr15_89750659_89751160	380.0083029	-0.667896544	0.182495625	-3.659794825	0.000252417	0.0202813
	chr15_74958176_74958677	111.326601	-1.262399845	0.344958346	-3.659571828	0.000252637	0.020281769
	chr14_93115670_93116171	139.9982065	-0.750984991	0.205229114	-3.659251733	0.000252953	0.020289936
	chr15_72161308_72161809	128.8985253	-2.20367496	0.602424275	-3.658011557	0.00025418	0.020358077
	chr9_91423748_91424249	466.7471292	-0.782330503	0.213870769	-3.657958988	0.000254232	0.020358077
	chr15_53448094_53448595	59.00576602	-2.100789319	0.574433294	-3.657151039	0.000255034	0.020405097
	chr4_182143119_182143620	68.75609771	1.707462802	0.466974728	3.656435131	0.000255747	0.020444888
	chr9_29873717_29874218	44.61982489	-2.666459992	0.729377505	-3.655802343	0.000256379	0.020478125
	chr9_70475173_70475674	113.1107618	-1.8512718	0.506436457	-3.655486832	0.000256694	0.02048607
	chr13_27404697_27405198	19.52828995	1.932946291	0.528831399	3.65512769	0.000257054	0.020497517
	chr1_155178713_155179214	52.66257506	1.442846541	0.394846151	3.65419933	0.000257986	0.020532024
	chr12_93127535_93128036	259.4841045	-1.004802453	0.274973091	-3.654184666	0.000258001	0.020532024
	chr14_32077946_32078447	104.5936079	-0.692803227	0.189598751	-3.654049538	0.000258136	0.020532024
	chr3_186598400_186598901	161.1157838	1.22493928	0.335358406	3.652627329	0.000259571	0.020628808
	chr14_67240460_67240961	123.982962	-0.901358556	0.246796175	-3.652238753	0.000259964	0.020642754
	chr8_46917604_46918105	140.8713277	1.125408712	0.308217651	3.651344131	0.000260871	0.020664153
	chr10_92114214_92114715	29.94668576	-2.135127424	0.584752856	-3.651333044	0.000260883	0.020664153
	chr19_18514853_18515354	195.4174164	-0.96620018	0.26461607	-3.651328436	0.000260887	0.020664153
	chr8_101155200_101155701	53.91191788	1.258899193	0.344855108	3.650516298	0.000261714	0.020712302
	chr1_167600169_167600670	107.3131899	1.065035024	0.291836461	3.649424136	0.000262829	0.020766722
	chr10_117762741_117763242	80.80736663	-1.316615013	0.360802822	-3.649126145	0.000263134	0.020766722
	chr12_47745550_47746051	44.36591986	-2.54750828	0.698129751	-3.649047008	0.000263215	0.020766722
	chr11_69398995_69399496	222.3692967	-1.500109404	0.411135125	-3.648701638	0.000263569	0.020766722
	chr4_139834931_139835432	66.52040324	-2.014944631	0.552243038	-3.648655557	0.000263616	0.020766722
	chr10_46524532_46525033	94.63003614	1.931175839	0.529351084	3.648194734	0.000264089	0.020766722
	chr8_119177153_119177654	136.6272468	1.490206026	0.408493253	3.648055418	0.000264233	0.020766722
	chr15_53757911_53758412	42.26543132	-1.649004403	0.452038558	-3.647928643	0.000264363	0.020766722
	chr14_54364926_54365427	108.0350656	-1.713958053	0.469845385	-3.64791931	0.000264373	0.020766722
	chr17_34910381_34910882	16.11450759	2.266403281	0.621455698	3.646926544	0.000265396	0.020823407
	chr21_38907089_38907590	643.3599354	-0.907470649	0.248840725	-3.646793135	0.000265534	0.020823407
	chr19_17125658_17126159	65.58583504	0.985114341	0.270158065	3.646436909	0.000265902	0.020831972
	chr2_10082926_10083427	55.47779123	-1.30550812	0.358040773	-3.646255448	0.000266089	0.020831972
	chr14_33938287_33938788	370.7439786	-0.988903286	0.271225906	-3.646050262	0.000266302	0.020831972
	chr13_71291039_71291540	136.4889896	1.172745187	0.321694997	3.645518883	0.000266853	0.020855971
	chr22_19992844_19993345	30.13793309	1.808357534	0.496075091	3.645330248	0.000267049	0.020855971
	chr11_133951024_133951525	92.6250122	-1.524548723	0.418301742	-3.644614803	0.000267793	0.020896858
	chr11_60169217_60169718	37.47640713	1.587272668	0.435682156	3.643189528	0.00026928	0.020995678
	chr20_54173843_54174344	27.46343138	1.1792799	0.323723533	3.642861209	0.000269624	0.021005212
	chr18_12656930_12657431	140.4558041	-0.800347379	0.219760672	-3.641904499	0.000270628	0.021066138
	chr2_8229532_8230033	58.25184933	1.374953372	0.377573754	3.641549123	0.000271002	0.021067956
	chr10_775441_775942	50.19555981	1.423340442	0.390870816	3.641460004	0.000271096	0.021067956
	chr5_180870195_180870696	31.09864887	1.761487486	0.483797775	3.640958222	0.000271625	0.021091776
	chr18_44696828_44697329	108.6201407	-1.237204552	0.339884354	-3.640075031	0.000272559	0.021146935
	chr8_133645136_133645637	87.46406744	1.580259735	0.434187578	3.63957841	0.000273085	0.021159706
	chr8_48637191_48637692	20.24571522	1.854394089	0.509519129	3.639498466	0.00027317	0.021159706
	chr10_123974338_123974839	62.22528659	2.732657056	0.751252212	3.637469563	0.00027533	0.021281731
	chr1_209755799_209756300	53.39395386	1.069396301	0.294003153	3.63736338	0.000275443	0.021281731
	chr14_45083797_45084298	479.3663287	-0.740188119	0.203499068	-3.637304708	0.000275506	0.021281731
	chr17_82217577_82218078	164.1667708	0.804668688	0.221245109	3.637001018	0.000275831	0.021281731
	chr7_140567069_140567570	152.593235	-1.095038472	0.301088675	-3.636930129	0.000275907	0.021281731
	chr6_110360590_110361091	80.07101579	-1.377386348	0.378749942	-3.636664183	0.000276192	0.021281731
	chr1_68173354_68173855	63.95049609	-1.444715535	0.397276628	-3.636548016	0.000276316	0.021281731
	chr14_35367444_35367945	67.02289221	-1.59540854	0.438831139	-3.635586441	0.000277349	0.021324339
	chr2_201273538_201274039	13.3886947	2.039189715	0.560920381	3.635435228	0.000277512	0.021324339
	chr2_101150467_101150968	84.37488193	-1.062235732	0.292197175	-3.635338811	0.000277616	0.021324339
	chr11_64348257_64348758	81.26557546	-2.134223051	0.587113085	-3.635114094	0.000277858	0.021324339
	chr9_71506745_71507246	99.63744863	-0.897560535	0.246922581	-3.634987665	0.000277994	0.021324339
	chr1_67700149_67700650	29.4247854	1.299802674	0.357728736	3.633486895	0.000279617	0.021431475
	chr14_32635032_32635533	43.00045926	-1.083757953	0.298336506	-3.632669586	0.000280504	0.021482128
	chr1_169485063_169485564	162.3577636	-0.987165378	0.271804977	-3.631888522	0.000281355	0.021529877
	chr17_75827439_75827940	72.87501766	0.996720017	0.274454158	3.631644804	0.000281621	0.021532845
	chr14_55780241_55780742	169.6000939	-1.582298616	0.435790727	-3.630868023	0.00028247	0.021576543
	chr11_34637360_34637861	41.97994058	-2.980206558	0.820833943	-3.6307058	0.000282647	0.021576543
	chr18_50654680_50655181	35.68384701	-2.65570502	0.731571076	-3.630139445	0.000283268	0.021606545
	chr14_50397320_50397821	103.3712069	-0.94132029	0.259322587	-3.629920169	0.000283509	0.021607525
	chr6_89117418_89117919	110.4899115	-1.013121829	0.279156477	-3.629225585	0.000284273	0.02164834
	chr2_38602800_38603301	758.32021	-0.500431863	0.137915522	-3.6285391	0.00028503	0.021688555
	chr13_31161185_31161686	136.9907765	0.800552279	0.220678636	3.627683644	0.000285975	0.021743071
	chr2_181656437_181656938	189.1961632	-1.887126339	0.520273032	-3.627184621	0.000286528	0.021767665
	chr15_85667946_85668447	224.1750006	-0.73254941	0.201976018	-3.626912819	0.00028683	0.021773136
	chr14_33950892_33951393	556.2119354	-0.872587749	0.240607285	-3.626605699	0.000287171	0.021781598
	chr8_65951805_65952306	37.75828986	1.155283158	0.318581516	3.626334549	0.000287473	0.021787042
	chr19_11419133_11419634	107.2251777	-0.919912187	0.25371032	-3.625836696	0.000288027	0.021797833
	chr16_52199792_52200293	29.34301536	-2.755747955	0.760102074	-3.625497217	0.000288406	0.021797833
	chr9_72353367_72353868	98.24925716	-1.990029167	0.548898416	-3.625496282	0.000288407	0.021797833
	chr11_86202452_86202953	68.898073	1.011999446	0.279142863	3.625381769	0.000288535	0.021797833
	chr1_203289404_203289905	142.766905	0.634743148	0.175106031	3.624907407	0.000289065	0.021820495
	chr15_63497696_63498197	61.58962484	1.084921898	0.299356288	3.62418276	0.000289877	0.021853648
	chr9_109440656_109441157	72.11047289	-0.696161785	0.192092123	-3.624103761	0.000289965	0.021853648
	chr9_34701192_34701693	82.36689095	-0.654433121	0.180588836	-3.623884702	0.000290211	0.021854803
	chr2_42906834_42907335	173.1956129	-1.503778693	0.415026937	-3.623327932	0.000290837	0.021867496
	chr11_84673694_84674195	31.8957439	-1.654109634	0.456555366	-3.623020902	0.000291182	0.021867496
	chrX_22300162_22300663	31.72774555	-2.294280527	0.633261914	-3.622956754	0.000291255	0.021867496
	chr21_13979981_13980482	42.03670134	1.567446482	0.432647938	3.622914486	0.000291302	0.021867496
	chr7_74643181_74643682	69.18810491	1.0526658	0.290597021	3.622424603	0.000291855	0.021891631
	chr17_57665081_57665582	35.36809068	-1.830479481	0.505441223	-3.621547664	0.000292846	0.021948622
	chr4_55553332_55553833	25.81299348	1.560383464	0.430890541	3.621298953	0.000293128	0.021952383
	chr9_89467712_89468213	65.61271276	-1.275964804	0.352427724	-3.620500653	0.000294034	0.02200285
	chr2_145066788_145067289	28.64246571	1.855342386	0.512529329	3.619973107	0.000294634	0.02203037
	chr16_21521457_21521958	164.661351	1.236483159	0.341661033	3.619034773	0.000295704	0.022092973
	chr3_158725276_158725777	55.17081331	1.312324425	0.362649303	3.61871487	0.00029607	0.022102879
	chr14_63875289_63875790	144.7392163	-0.998791182	0.276078453	-3.617780282	0.00029714	0.022158004
	chr9_4756373_4756874	68.8760603	-1.313011011	0.362944562	-3.61766272	0.000297275	0.022158004
	chr12_10385260_10385761	22.46759794	1.906350485	0.527342267	3.61501553	0.00030033	0.022355977
	chr17_67528879_67529380	176.2256818	-0.837324443	0.231628083	-3.614952181	0.000300403	0.022355977
	chr1_202808249_202808750	194.5263839	-0.656223109	0.181545281	-3.614652533	0.000300751	0.022364294
	chr8_125528718_125529219	46.95311848	1.370713221	0.379333063	3.613482066	0.000302112	0.022447935
	chr11_71530511_71531012	47.9373874	-2.624998137	0.72653552	-3.613034828	0.000302634	0.022461489
	chr2_154489218_154489719	93.10426656	-1.272457495	0.352196451	-3.612919698	0.000302768	0.022461489
	chrX_69027096_69027597	85.5716698	0.799195692	0.221253336	3.61212946	0.000303693	0.022512451
	chr1_61446347_61446848	54.55095931	1.182379307	0.327414168	3.611264938	0.000304707	0.022569995
	chr8_96522769_96523270	54.12209076	1.055634734	0.2923358	3.611034757	0.000304978	0.022572403
	chr14_34060114_34060615	749.4529157	-1.102526677	0.305349434	-3.610704835	0.000305366	0.022573971
	chr1_184156964_184157465	40.2418685	-2.058074119	0.570006975	-3.610612166	0.000305475	0.022573971
	chr21_43928252_43928753	65.50917211	-1.931285486	0.535015123	-3.609777374	0.00030646	0.022616046
	chr7_143372019_143372520	62.39862794	1.448461909	0.401281298	3.609592361	0.000306679	0.022616046
	chr15_48177672_48178173	183.5125116	-0.772193353	0.213932221	-3.609523378	0.00030676	0.022616046
	chr10_13390505_13391006	41.64937612	1.608209468	0.445646203	3.608713498	0.000307719	0.022669127
	chr22_40711466_40711967	34.01651092	1.611392422	0.446780102	3.606679023	0.000310141	0.02282979
	chr6_161353249_161353750	27.9381329	1.885806437	0.522925695	3.606260806	0.000310641	0.022831504
	chr1_84298273_84298774	97.12338071	-0.878418445	0.243581783	-3.606256731	0.000310646	0.022831504
	chr9_134231199_134231700	51.07005857	-2.019161698	0.560065691	-3.60522298	0.000311885	0.022904827
	chr7_130135603_130136104	23.55558798	1.867420534	0.518065788	3.604601147	0.000312633	0.022929239
	chr6_162250220_162250721	38.0460766	-2.072592232	0.574994247	-3.604544294	0.000312701	0.022929239
	chr4_42391922_42392423	43.82364996	-2.012716428	0.558462026	-3.604034532	0.000313315	0.022956527
	chr8_143518029_143518530	71.77425304	0.973826981	0.270284205	3.602974069	0.000314597	0.023032625
	chr2_226800992_226801493	407.5082276	-0.903156518	0.250696529	-3.602588835	0.000315064	0.023048999
	chr2_10078911_10079412	113.186916	-0.889611804	0.247000715	-3.6016568	0.000316196	0.023113973
	chr19_42201445_42201946	68.14279904	0.853933619	0.237121639	3.601247121	0.000316694	0.023132596
	chr12_94649797_94650298	120.9534819	-1.087790159	0.302121394	-3.600506887	0.000317597	0.023180699
	chr14_91154982_91155483	149.1735109	-1.046700198	0.290741108	-3.600110785	0.000318082	0.023198183
	chr11_61369538_61370039	57.10381139	1.722837752	0.478658899	3.599301626	0.000319073	0.023252593
	chr12_57627870_57628371	66.32023136	-2.545494877	0.707458347	-3.598084449	0.00032057	0.023343716
	chr21_24045824_24046325	68.90813232	1.975807532	0.549172053	3.597793301	0.000320929	0.02335192
	chr14_67532830_67533331	164.2722477	-0.837498471	0.232837165	-3.596927799	0.000321998	0.02341176
	chrX_71617080_71617581	48.4327516	1.398452619	0.388888039	3.596028879	0.000323112	0.023470843
	chrX_19183713_19184214	20.29391979	-2.809102878	0.781236514	-3.595713752	0.000323503	0.023470843
	chr7_139095271_139095772	56.78362004	0.996918812	0.277257245	3.595645668	0.000323588	0.023470843
	chr3_110344809_110345310	78.60153394	1.540990616	0.428597515	3.595425921	0.000323861	0.023470843
	chr12_74345_74846	55.27320019	-2.716380464	0.755588651	-3.595051966	0.000324327	0.023470843
	chr14_50945023_50945524	80.99326756	-0.902052673	0.250927487	-3.594873894	0.000324549	0.023470843
	chr1_27571500_27572001	100.1514254	-1.661811195	0.462288282	-3.594750854	0.000324702	0.023470843
	chr2_147844029_147844530	361.2501685	-0.644985406	0.17942778	-3.594679742	0.000324791	0.023470843
	chr2_219551867_219552368	126.5672653	-1.461018698	0.406570198	-3.593521381	0.000326239	0.02353282
	chr9_129612717_129613218	75.72013558	-1.329521437	0.369980345	-3.593492072	0.000326276	0.02353282
	chr22_31290056_31290557	93.98379968	0.705774809	0.196408735	3.593398266	0.000326393	0.02353282
	chr11_6418872_6419373	198.743996	-0.771650289	0.21478982	-3.592583152	0.000327416	0.023576533
	chr7_27151790_27152291	89.62374084	-1.296443852	0.360873205	-3.592519022	0.000327497	0.023576533
	chr15_89361614_89362115	54.2501342	-1.224106093	0.340901296	-3.590793309	0.000329673	0.023715195
	chr5_16617542_16618043	115.2163141	-1.869231898	0.52065212	-3.59017437	0.000330457	0.023747255
	chr1_23521500_23522001	28.62996394	2.40451453	0.669797967	3.589910162	0.000330792	0.023747255
	chr5_102671136_102671637	12.65251361	2.267467714	0.631633244	3.589848596	0.00033087	0.023747255
	chr2_9991939_9992440	52.58839838	1.096492569	0.305476428	3.589450672	0.000331376	0.023752618
	chr14_95226780_95227281	133.8681412	-1.899854227	0.529296454	-3.589395343	0.000331446	0.023752618
	chr2_46331764_46332265	204.4681069	-0.767252514	0.213777569	-3.589022538	0.00033192	0.023768641
	chr11_132942622_132943123	37.02737452	-1.714560386	0.477828555	-3.588233413	0.000332926	0.023807601
	chr5_142357669_142358170	75.31329982	-1.002270086	0.279323772	-3.588201892	0.000332966	0.023807601
	chr11_71707004_71707505	39.88818003	-2.631493917	0.733442758	-3.587865432	0.000333396	0.023820372
	chr14_35809035_35809536	380.8710497	-0.612329637	0.170694421	-3.587285596	0.000334138	0.02385541
	chr11_117796984_117797485	74.0208302	-1.31947021	0.367868171	-3.58680178	0.000334759	0.023881714
	chr5_61626265_61626766	79.40442804	-1.103457957	0.307693164	-3.586228379	0.000335495	0.02391508
	chr14_51651518_51652019	508.4585482	-0.73570663	0.205158214	-3.586045204	0.000335731	0.02391508
	chr14_61585946_61586447	176.3318247	-1.128569695	0.314730917	-3.585824062	0.000336015	0.023917388
	chr17_58344210_58344711	108.8865408	1.062032912	0.296220467	3.58527864	0.000336719	0.023935605
	chr1_153777618_153778119	117.6801757	-1.324882095	0.369538543	-3.585233857	0.000336776	0.023935605
	chr11_33734578_33735079	73.48269191	-1.081224864	0.301605363	-3.58489933	0.000337208	0.023943169
	chr6_109869753_109870254	42.92029525	-2.370080025	0.661154375	-3.584760406	0.000337388	0.023943169
	chr22_37633587_37634088	208.9070168	0.623629647	0.173985331	3.58438061	0.000337879	0.023960099
	chr10_80187440_80187941	48.36478258	1.121532402	0.312926588	3.584011218	0.000338358	0.023969298
	chr11_3929623_3930124	54.79344661	-1.549703666	0.432408241	-3.583890218	0.000338514	0.023969298
	chr3_186452468_186452969	40.92427618	2.022249878	0.564324608	3.583486968	0.000339038	0.023979308
	chr11_91396446_91396947	17.01364052	1.961575619	0.547434743	3.583213602	0.000339393	0.023979308
	chr7_73880293_73880794	36.72050908	1.647688416	0.459883485	3.582838851	0.00033988	0.023979308
	chr4_1201380_1201881	47.73923207	1.160787091	0.323987466	3.582814803	0.000339912	0.023979308
	chr15_69573983_69574484	105.2606296	-1.183466557	0.330318156	-3.582808073	0.00033992	0.023979308
	chr2_46306308_46306809	75.95649297	-1.309003134	0.36539357	-3.582447099	0.000340391	0.023994624
	chr11_64859377_64859878	41.96532465	1.172518401	0.327339934	3.581959542	0.000341027	0.024021601
	chr3_172285868_172286369	42.81135004	1.005143378	0.280645073	3.581546501	0.000341566	0.024041756
	chr9_114371858_114372359	51.51735927	0.97519767	0.272373679	3.580366777	0.000343112	0.024112924
	chr19_22215554_22216055	29.14269981	-2.341975627	0.654170529	-3.580068995	0.000343503	0.024112924
	chr18_34909949_34910450	46.86376593	-1.800921224	0.503054761	-3.57997054	0.000343633	0.024112924
	chr12_29220790_29221291	15.00355493	2.07969377	0.580931609	3.57992875	0.000343688	0.024112924
	chr2_8146269_8146770	20.38652813	1.764575777	0.492954015	3.579595102	0.000344127	0.024112924
	chr2_109247227_109247728	56.71746366	-1.566199052	0.437552469	-3.579454266	0.000344312	0.024112924
	chr9_91361706_91362207	275.7426462	-0.65955358	0.184262699	-3.579419948	0.000344358	0.024112924
	chr10_23068078_23068579	42.94942933	0.868612441	0.242744994	3.578291887	0.000345847	0.024199342
	chr9_70403612_70404113	70.73923953	-1.023597272	0.286097369	-3.577793378	0.000346507	0.02422765
	chr5_116765941_116766442	60.89493062	1.71906852	0.4805464	3.577320569	0.000347134	0.024243508
	chr9_137423040_137423541	491.8007395	-0.621100047	0.173625639	-3.577236926	0.000347245	0.024243508
	chr3_172680568_172681069	55.03620106	1.615098714	0.451549542	3.576791837	0.000347837	0.024266938
	chr5_69415564_69416065	50.5234159	-1.375453709	0.384611185	-3.576218695	0.0003486	0.024302294
	chr14_79916831_79917332	30.59280757	-2.139172281	0.598256673	-3.575676423	0.000349324	0.024334835
	chr17_29112727_29113228	48.59276273	1.500533135	0.419681559	3.575408791	0.000349681	0.024341859
	chr6_108947453_108947954	202.2665572	-1.020166063	0.285347223	-3.575174315	0.000349995	0.024345811
	chr1_207064459_207064960	90.81860756	-2.293782999	0.641650279	-3.57481805	0.000350472	0.024361112
	chr9_15225656_15226157	27.74921573	-2.421042593	0.677288622	-3.574609867	0.000350751	0.024362642
	chr10_324537_325038	35.05955824	1.537398428	0.430234508	3.573396366	0.000352381	0.024423426
	chr14_51652067_51652568	231.6076504	-0.809089691	0.226422889	-3.573356452	0.000352434	0.024423426
	chr7_47254273_47254774	321.0350708	-0.622097129	0.174099696	-3.573223513	0.000352614	0.024423426
	chr9_135144406_135144907	99.28651766	-2.397095019	0.670909532	-3.572903504	0.000353045	0.024423426
	chr14_104978191_104978692	241.2255673	-0.857570453	0.240031874	-3.572735723	0.000353271	0.024423426
	chr3_184368856_184369357	40.48985963	1.070925807	0.299763092	3.57257393	0.00035349	0.024423426
	chr19_17863683_17864184	44.09370868	1.173624996	0.328526023	3.57239583	0.00035373	0.024423426
	chr19_1087726_1088227	70.95036988	0.749675663	0.209856259	3.572329304	0.00035382	0.024423426
	chr3_177723998_177724499	58.34108055	-1.394380516	0.39033812	-3.57223762	0.000353944	0.024423426
	chr1_229178946_229179447	23.76361686	-2.654083253	0.743017863	-3.572031558	0.000354223	0.02442488
	chr8_58071660_58072161	56.97524223	-1.962686942	0.549529797	-3.571575101	0.000354841	0.024442324
	chr6_110178509_110179010	106.0315828	-0.570058682	0.159614846	-3.57146404	0.000354991	0.024442324
	chr19_5621239_5621740	81.45714487	-0.955232451	0.267579667	-3.569899247	0.000357119	0.024570949
	chr2_113979368_113979869	18.06821254	1.874570111	0.525143383	3.569634831	0.000357479	0.024577926
	chr9_129642033_129642534	734.8535107	-0.584476996	0.163765988	-3.568976698	0.000358378	0.024602824
	chr18_9804159_9804660	79.86416146	-1.758733077	0.492793039	-3.568908114	0.000358472	0.024602824
	chr3_160399634_160400135	206.8993438	0.684061451	0.191678272	3.568800176	0.00035862	0.024602824
	chr14_76084414_76084915	22.32699567	-2.693938209	0.754952244	-3.568355788	0.000359228	0.024612948
	chr2_8315730_8316231	28.53074177	1.77794725	0.498259834	3.568313415	0.000359287	0.024612948
	chr20_25323477_25323978	38.8478891	1.497015479	0.419680395	3.56703696	0.000361041	0.024715248
	chr16_84597734_84598235	42.53786336	1.013477772	0.284222363	3.565791798	0.000362759	0.024814986
	chr20_25005122_25005623	96.58453108	-0.88094245	0.247128657	-3.564711841	0.000364256	0.024899416
	chr3_195848903_195849404	34.43021209	1.863339817	0.522815421	3.564049074	0.000365178	0.024944421
	chr21_41959131_41959632	31.76660588	1.492293547	0.41875359	3.563655533	0.000365726	0.024960725
	chr6_154347980_154348481	73.32795635	-1.64206727	0.46081278	-3.563415213	0.000366061	0.024960725
	chr9_114153669_114154170	64.69540007	-1.180474423	0.331285807	-3.56331119	0.000366206	0.024960725
	chr22_31602912_31603413	35.08488586	1.860192982	0.522118354	3.562780291	0.000366948	0.024993309
	chr15_90161095_90161596	82.25598633	-1.019922378	0.286325514	-3.562107908	0.000367889	0.025024106
	chr6_146857400_146857901	150.9872899	-0.634008469	0.177988259	-3.562080294	0.000367928	0.025024106
	chr13_75250718_75251219	18.48237072	2.400165298	0.67386132	3.561808976	0.000368308	0.025032029
	chr14_102034212_102034713	25.06514546	1.718021462	0.482410785	3.561324736	0.000368988	0.025060284
	chr12_42958227_42958728	29.18469936	1.829542926	0.513794821	3.560843459	0.000369665	0.025088296
	chr13_48590437_48590938	135.6802151	1.459720906	0.409994835	3.560339743	0.000370375	0.025118152
	chr10_6291093_6291594	129.7186383	1.102518746	0.309682747	3.560155534	0.000370635	0.025118152
	chr1_231806572_231807073	59.09378488	1.084568725	0.304667781	3.559840566	0.00037108	0.025130334
	chr9_134435005_134435506	656.4384159	-0.842031146	0.236650813	-3.558116435	0.000373524	0.025270824
	chr7_142384533_142385034	42.61837614	1.441363547	0.405104851	3.558001207	0.000373688	0.025270824
	chr14_51176729_51177230	23.45449906	-2.831853622	0.796043691	-3.557409793	0.00037453	0.025309715
	chr14_49688004_49688505	117.4543892	-0.69634987	0.195829431	-3.555899975	0.000376687	0.025423698
	chr5_61625643_61626144	191.5147936	-1.013309656	0.284969387	-3.55585443	0.000376753	0.025423698
	chr14_33950357_33950858	193.6830749	-0.804313416	0.226288659	-3.554369095	0.000378887	0.025549547
	chr7_137882150_137882651	64.17908451	2.089423282	0.588055191	3.553107452	0.000380709	0.025654153
	chr9_83299517_83300018	197.6398455	-1.286233478	0.362145089	-3.551707633	0.00038274	0.02571398
	chr18_75378266_75378767	33.12985959	-2.37715512	0.6693101	-3.551649854	0.000382824	0.02571398
	chr2_241627243_241627744	35.95664424	-1.984081546	0.558653612	-3.551541603	0.000382981	0.02571398
	chr3_157076759_157077260	74.73177268	1.064853052	0.299833063	3.55148642	0.000383062	0.02571398
	chr3_112394036_112394537	42.48129013	1.858294312	0.523257995	3.551392106	0.000383199	0.02571398
	chr6_164927483_164927984	44.3377708	-0.860849917	0.24241096	-3.551200477	0.000383478	0.02571398
	chr3_111667661_111668162	55.23055872	0.999358617	0.281415233	3.551188774	0.000383495	0.02571398
	chr11_112773300_112773801	50.34000658	-2.690442367	0.757688718	-3.550854462	0.000383983	0.025716203
	chr4_70637445_70637946	45.32470959	-1.334428246	0.375817477	-3.550734935	0.000384157	0.025716203
	chr7_77269639_77270140	52.41614764	1.280346853	0.360599305	3.550608207	0.000384342	0.025716203
	chr6_26217040_26217541	216.413962	0.879157805	0.247660387	3.549852336	0.000385447	0.025771963
	chr8_38495342_38495843	49.73158021	-2.047008044	0.576710298	-3.549456377	0.000386027	0.025792562
	chr14_74133729_74134230	56.26869189	-1.014500376	0.285917007	-3.548233761	0.000387824	0.025894344
	chr12_69066506_69067007	53.28924929	-1.269294066	0.357788064	-3.547614339	0.000388737	0.025937046
	chr10_31649868_31650369	41.91298048	1.137828356	0.320849106	3.546303655	0.000390676	0.026048072
	chr17_17872405_17872906	84.42156982	-1.980402066	0.558510579	-3.545863126	0.000391329	0.026073319
	chr20_20759030_20759531	64.97150679	-1.353465818	0.381744371	-3.54547682	0.000391903	0.026089981
	chr12_53974453_53974954	92.96585335	-1.310523454	0.369648969	-3.545318836	0.000392138	0.026089981
	chr4_182143644_182144145	80.53482974	1.919442199	0.54142921	3.545139719	0.000392405	0.026089981
	chr9_132164276_132164777	51.81198636	-1.364112057	0.384865345	-3.544387863	0.000393526	0.026130837
	chr8_1962970_1963471	52.81560407	-2.639610323	0.74473585	-3.544357806	0.000393571	0.026130837
	chr2_187513405_187513906	38.57871282	1.950293993	0.550457963	3.543038932	0.000395544	0.026240101
	chr14_95256106_95256607	102.381774	-1.543734921	0.43572777	-3.542888532	0.00039577	0.026240101
	chr9_112125903_112126404	81.0972371	-1.150287311	0.324728615	-3.542303501	0.000396649	0.026274918
	chr19_2004961_2005462	61.03611064	1.271031382	0.358828434	3.542170192	0.000396849	0.026274918
	chr8_27366558_27367059	49.38925719	1.127992916	0.318504674	3.541527036	0.000397818	0.026306795
	chr10_35270958_35271459	46.70019371	-2.330851341	0.658185597	-3.541328391	0.000398118	0.026306795
	chr16_83989304_83989805	39.11128039	-1.705517024	0.481647779	-3.541004647	0.000398607	0.026306795
	chr7_6424122_6424623	64.27293191	1.13003522	0.319138988	3.540887391	0.000398784	0.026306795
	chr11_35944737_35945238	56.45098956	-1.268035941	0.358133116	-3.540683293	0.000399092	0.026306795
	chr16_85422560_85423061	111.5855035	-1.175068324	0.331879613	-3.540646304	0.000399148	0.026306795
	chr15_91853978_91854479	101.6483346	-0.786661428	0.222185355	-3.54056382	0.000399273	0.026306795
	chr4_687146_687647	286.0746327	0.743251894	0.209966601	3.539857719	0.000400343	0.026358959
	chr1_211541674_211542175	48.90639262	-1.674683813	0.473224628	-3.538877127	0.000401833	0.026394423
	chr14_75068636_75069137	106.0363737	-0.81703647	0.230878058	-3.538822508	0.000401916	0.026394423
	chr6_15754392_15754893	43.30978992	1.698746913	0.48003521	3.538796482	0.000401956	0.026394423
	chr6_20056270_20056771	56.15205272	-1.44133373	0.407297867	-3.53877063	0.000401995	0.026394423
	chr16_56624882_56625383	85.77785262	-1.364757815	0.385686125	-3.538519351	0.000402378	0.026401274
	chr9_134375705_134376206	93.58355475	-1.472999422	0.416345506	-3.537925592	0.000403284	0.026421326
	chr6_42929896_42930397	95.05840002	0.601696637	0.170071591	3.537902081	0.00040332	0.026421326
	chr12_81800814_81801315	95.69650532	-1.599869752	0.45222532	-3.537771286	0.000403519	0.026421326
	chr10_29344088_29344589	42.28633737	2.010383442	0.568296105	3.537563294	0.000403837	0.026423896
	chr21_42188166_42188667	68.75353247	0.771157593	0.218013553	3.537200244	0.000404393	0.026441999
	chr19_44063488_44063989	30.96032159	-2.954393768	0.835341383	-3.536750158	0.000405083	0.026468844
	chr13_49272235_49272736	19.65950314	-2.171497661	0.614070734	-3.536233757	0.000405875	0.026501936
	chr6_166005895_166006396	194.7657706	-2.201544635	0.622598868	-3.536056276	0.000406148	0.026501936
	chr14_103550690_103551191	200.7946353	-1.369927719	0.387462384	-3.53564056	0.000406788	0.026521197
	chr17_17783052_17783553	91.30350834	-1.28625998	0.363812654	-3.535500942	0.000407003	0.026521197
	chr12_87688022_87688523	51.08545643	1.760544269	0.498026936	3.53503825	0.000407716	0.026549433
	chr22_47043757_47044258	78.02526075	1.060046995	0.300020045	3.533253905	0.000410478	0.026710936
	chr14_77027665_77028166	290.1725781	-0.635371838	0.179852712	-3.532734265	0.000411286	0.026727499
	chr1_201466430_201466931	108.1033303	1.370110979	0.387833772	3.532727369	0.000411296	0.026727499
	chr15_38252491_38252992	301.7379616	-0.642953185	0.182033078	-3.532067858	0.000412324	0.026768251
	chr11_45899626_45900127	208.4733663	-1.013656041	0.286995147	-3.531962298	0.000412488	0.026768251
	chr12_72273327_72273828	111.9293131	-1.386115851	0.392473218	-3.531746338	0.000412825	0.026771796
	chr10_124640673_124641174	55.27684214	0.948928426	0.268740016	3.531027649	0.000413948	0.026789529
	chr3_172320122_172320623	63.28575031	1.072571074	0.303756694	3.531020374	0.00041396	0.026789529
	chr20_61359157_61359658	71.61144358	-2.483828406	0.703437992	-3.530984158	0.000414017	0.026789529
	chr5_143432910_143433411	117.1085312	-1.439080692	0.40757459	-3.53084006	0.000414242	0.026789529
	chr15_91897501_91898002	34.16721124	-3.015034467	0.853997222	-3.53049681	0.00041478	0.026789529
	chr6_44206827_44207328	27.62212169	2.014121702	0.570493864	3.530487932	0.000414794	0.026789529
	chr3_46469987_46470488	33.95242223	1.79232494	0.507705225	3.530247186	0.000415172	0.026795666
	chr2_71950652_71951153	25.95150236	2.074066013	0.587668653	3.52931197	0.000416642	0.026872253
	chr6_166010082_166010583	41.10162181	-2.440809708	0.691623817	-3.529100136	0.000416975	0.026873746
	chr19_12912882_12913383	80.83312032	-1.683551969	0.4770705	-3.52893748	0.000417232	0.026873746
	chr15_78650862_78651363	24.8622892	-2.78661468	0.789756269	-3.528448951	0.000418003	0.026905119
	chr2_101113715_101114216	37.53991509	-1.844705352	0.522911194	-3.527760301	0.000419091	0.026956908
	chr8_87937950_87938451	22.52571835	1.842533358	0.522372429	3.527240829	0.000419915	0.026991543
	chr17_28178693_28179194	64.50129084	-1.210306847	0.343194978	-3.526586703	0.000420953	0.027039976
	chr14_54350142_54350643	33.62796027	-2.676237842	0.758953375	-3.526221677	0.000421534	0.027058942
	chr9_113591497_113591998	215.4750056	-0.765696772	0.217202225	-3.525271306	0.000423049	0.027137838
	chr16_11181455_11181956	39.57061659	1.165332708	0.330640108	3.524474738	0.000424323	0.027186177
	chr6_39347758_39348259	41.64557139	0.977345925	0.277305181	3.524441629	0.000424376	0.027186177
	chr4_55947914_55948415	60.50129043	0.946700591	0.268648643	3.523935874	0.000425187	0.027219728
	chr5_73674566_73675067	49.32668732	-1.928361404	0.54727251	-3.523585362	0.00042575	0.027237366
	chr2_191245926_191246427	153.4861316	-0.80682379	0.228995088	-3.523323568	0.000426171	0.027237465
	chr21_41660167_41660668	108.3584656	1.389849511	0.394481965	3.523227004	0.000426326	0.027237465
	chr11_57792856_57793357	131.1221009	0.727030658	0.206377243	3.522823778	0.000426975	0.027239019
	chr12_51952591_51953092	66.04942862	-0.892878524	0.253463697	-3.522707728	0.000427162	0.027239019
	chr5_16738009_16738510	35.99735008	-2.143908294	0.608602858	-3.522672075	0.00042722	0.027239019
	chr2_237478892_237479393	27.37327458	-2.629558157	0.74650371	-3.522498445	0.0004275	0.027239019
	chr9_83220644_83221145	74.96508127	-1.006462707	0.285755591	-3.522110283	0.000428126	0.027255929
	chr16_84933816_84934317	39.95719229	1.535417651	0.435953236	3.52197787	0.00042834	0.027255929
	chr1_26545523_26546024	82.82054847	0.864366164	0.245443129	3.521655583	0.000428861	0.02727078
	chr5_16572861_16573362	18.70748008	-2.09352622	0.594519266	-3.521376579	0.000429312	0.027281196
	chr9_89534434_89534935	81.5420093	-0.946893849	0.2690198	-3.5197924	0.000431885	0.027423328
	chr2_196175970_196176471	36.50250305	1.40295539	0.398607271	3.519643246	0.000432128	0.027423328
	chr8_123060731_123061232	69.74834832	1.697419726	0.482340906	3.519128703	0.000432967	0.027458192
	chr6_7261903_7262404	107.4081359	0.83784648	0.238146594	3.518196353	0.000434491	0.027536432
	chr2_239630248_239630749	28.77669071	1.8046572	0.513186387	3.516572624	0.000437157	0.027686905
	chr7_106774648_106775149	83.14406962	2.441912637	0.694443827	3.516357321	0.000437512	0.027690871
	chr19_1076988_1077489	65.7682682	0.952500188	0.270924585	3.515739219	0.000438531	0.027736898
	chr19_6714252_6714753	41.38019187	1.90985946	0.543308802	3.515237469	0.000439361	0.027770832
	chr18_10925957_10926458	34.24409181	1.865143356	0.530619352	3.51503078	0.000439703	0.02777394
	chr22_50191385_50191886	83.63954007	0.667183598	0.189828503	3.514665024	0.000440309	0.0277937
	chr18_7117023_7117524	92.82985711	-1.015451907	0.288993582	-3.513752453	0.000441824	0.027870797
	chr10_75397135_75397636	61.94223629	-1.548506447	0.440730065	-3.513503093	0.000442239	0.027878422
	chr1_148458698_148459199	63.15392042	1.132090297	0.322271928	3.51284179	0.000443341	0.027929329
	chr14_67667107_67667608	45.06833406	-0.967573281	0.275460537	-3.512565867	0.000443802	0.027939781
	chr3_64355442_64355943	43.09563405	-1.457734453	0.415114926	-3.511640659	0.00044535	0.028016635
	chr9_16257457_16257958	59.15681819	-1.160236534	0.330427178	-3.511322951	0.000445882	0.028016635
	chr6_167667918_167668419	63.35669335	-2.241650621	0.638409194	-3.511306923	0.000445909	0.028016635
	chr17_50931523_50932024	141.067383	-0.762344026	0.217136994	-3.510889652	0.00044661	0.028042064
	chr14_99793100_99793601	209.0992125	-0.888836334	0.253182647	-3.510652662	0.000447008	0.028046953
	chr3_108917520_108918021	32.96294019	2.188599608	0.623445367	3.510491416	0.000447279	0.028046953
	chr6_108589156_108589657	228.7312533	-1.304136533	0.37153999	-3.510083886	0.000447965	0.02806616
	chrX_69088135_69088636	15.06857865	2.721245528	0.775351044	3.509694802	0.000448621	0.02806616
	chr6_155694057_155694558	88.0816264	-1.110038771	0.316282119	-3.509647576	0.000448701	0.02806616
	chr18_22933069_22933570	337.4296971	-0.518967706	0.147871868	-3.509576999	0.00044882	0.02806616
	chr12_94650325_94650826	123.8837382	-0.935506273	0.266569177	-3.509431529	0.000449066	0.02806616
	chr2_20483468_20483969	108.9706864	-2.026651881	0.577606747	-3.508705345	0.000450293	0.028124357
	chr3_197356235_197356736	42.74560511	1.776211317	0.506286759	3.508310823	0.000450962	0.028138573
	chr9_121639971_121640472	100.6650835	-0.915626325	0.260994505	-3.508220697	0.000451115	0.028138573
	chr14_105528286_105528787	132.2092734	-0.751419843	0.214213379	-3.50781005	0.000451812	0.028152773
	chr12_94277312_94277813	19.5314571	1.722408172	0.491031209	3.507736661	0.000451936	0.028152773
	chr8_8893360_8893861	138.2333828	-0.823167395	0.234722307	-3.506984093	0.000453216	0.028197137
	chr14_93135381_93135882	38.53068226	-2.561094921	0.730297287	-3.506921039	0.000453324	0.028197137
	chr1_109934273_109934774	95.63756708	1.230538016	0.350901167	3.506793737	0.000453541	0.028197137
	chr3_122679082_122679583	123.2958352	0.604483083	0.172401221	3.506257558	0.000454455	0.028235488
	chr14_105086713_105087214	265.9002632	-0.612256756	0.174636555	-3.505891161	0.000455081	0.028255868
	chr22_45996429_45996930	210.9636357	0.851744905	0.242965957	3.505614182	0.000455555	0.028260847
	chr2_9112091_9112592	26.27381045	1.920625336	0.547915869	3.505328911	0.000456044	0.028260847
	chr1_17629880_17630381	52.15726213	0.976921639	0.278696706	3.505321798	0.000456056	0.028260847
	chr8_112218232_112218733	19.87611498	2.023046361	0.577295206	3.504353298	0.000457718	0.02829396
	chr12_6960672_6961173	63.29251866	1.078914152	0.307884556	3.504281499	0.000457841	0.02829396
	chrX_40845538_40846039	41.53327893	0.99151864	0.282950311	3.504214709	0.000457956	0.02829396
	chr16_67000228_67000729	124.4006121	-1.311204314	0.374188909	-3.504123943	0.000458112	0.02829396
	chr14_23352654_23353155	130.544048	-0.703035613	0.200635653	-3.50404129	0.000458254	0.02829396
	chr8_124727525_124728026	131.3752529	-0.886182276	0.252908831	-3.503959407	0.000458395	0.02829396
	chr14_35342226_35342727	97.79674263	-0.947645076	0.270462509	-3.503794588	0.000458679	0.02829396
	chr5_172175226_172175727	74.40128256	0.942753656	0.269086084	3.503539248	0.000459119	0.028302686
	chr11_44721523_44722024	41.73991161	1.501245086	0.428608013	3.502606203	0.00046073	0.028366805
	chr6_45609112_45609613	31.03825483	2.143213963	0.611906416	3.502519187	0.000460881	0.028366805
	chr3_172258419_172258920	58.82429107	1.264636401	0.361081458	3.502357638	0.00046116	0.028366805
	chr9_135087333_135087834	84.19927524	-1.794687625	0.51243926	-3.502244588	0.000461356	0.028366805
	chr6_139486361_139486862	51.82648748	-2.057237509	0.587566085	-3.501287026	0.000463017	0.028450482
	chr19_48190323_48190824	82.17261137	1.962448324	0.560530813	3.50105343	0.000463423	0.028456989
	chr11_1705649_1706150	22.20081991	1.857733625	0.530680979	3.500659905	0.000464108	0.028480593
	chr9_132181798_132182299	193.6719192	-1.711644791	0.488988475	-3.500378597	0.000464598	0.028480888
	chr10_81873870_81874371	56.0391408	-1.065378961	0.304370372	-3.500271578	0.000464784	0.028480888
	chr22_33650248_33650749	24.80411613	2.506782555	0.71619492	3.500140095	0.000465014	0.028480888
	chr14_69342967_69343468	97.62811869	-1.827706994	0.522226996	-3.49983246	0.000465551	0.028495367
	chr14_91143743_91144244	72.57762775	-1.546360928	0.441918953	-3.499195762	0.000466664	0.028531076
	chr22_31271472_31271973	53.67747448	1.319972108	0.377226007	3.499154577	0.000466736	0.028531076
	chr22_20062578_20063079	33.17944167	1.866426233	0.533480331	3.498584905	0.000467734	0.028555756
	chr11_66081411_66081912	39.77371262	0.747270413	0.213592465	3.498580411	0.000467742	0.028555756
	chr1_105664462_105664963	53.10096445	1.757049548	0.502277095	3.498167774	0.000468466	0.028581571
	chr7_27641772_27642273	71.81432868	1.351081605	0.3862698	3.497766601	0.000469172	0.02860137
	chr5_73451227_73451728	92.19445149	-0.904716921	0.258664959	-3.497640054	0.000469394	0.02860137
	chr7_3042931_3043432	28.87719894	1.489383369	0.426100919	3.49537704	0.000473393	0.028826473
	chr2_8352233_8352734	9.620680474	2.444247082	0.699467598	3.494439327	0.000475059	0.028909357
	chr6_116253869_116254370	293.0896422	-0.528178074	0.151163317	-3.494088949	0.000475683	0.0289148
	chr2_224411992_224412493	97.09695066	-1.12669461	0.322461243	-3.494046603	0.000475758	0.0289148
	chr1_24793737_24794238	54.77786836	-1.094048834	0.313193873	-3.493199995	0.000477269	0.028983737
	chr19_35510292_35510793	115.0702528	-1.097245257	0.31412072	-3.493068707	0.000477504	0.028983737
	chr6_157379869_157380370	229.1938283	-0.472431919	0.135263595	-3.492676043	0.000478206	0.029007815
	chr7_27641131_27641632	82.99486908	1.03677118	0.296958425	3.491300773	0.000480675	0.029138912
	chr3_150786793_150787294	32.32174747	2.152244246	0.616694994	3.489965492	0.000483083	0.029266182
	chr3_173689128_173689629	80.89744112	1.441564052	0.413104467	3.489587182	0.000483767	0.029288924
	chr1_112532040_112532541	21.95351595	1.937489068	0.555285497	3.489176429	0.000484511	0.029315249
	chr5_95731650_95732151	113.0860901	-1.089290023	0.312239695	-3.488634018	0.000485495	0.02935606
	chr9_128922438_128922939	64.23935296	-1.965829462	0.563615767	-3.487889402	0.000486849	0.029419172
	chr11_35083400_35083901	52.70007613	1.037792024	0.29767938	3.486274476	0.000489798	0.029578506
	chr3_190345063_190345564	173.6467906	1.188590258	0.340975125	3.485856216	0.000490565	0.029605933
	chr7_4092013_4092514	40.18038451	1.859626802	0.533550162	3.485383256	0.000491433	0.029628277
	chr15_98650349_98650850	109.5358761	-0.916620147	0.262994997	-3.485314003	0.00049156	0.029628277
	chr12_51368759_51369260	68.62690356	0.946977563	0.271726377	3.48504099	0.000492062	0.029630285
	chr12_50842741_50843242	37.89290473	-1.987044305	0.570177751	-3.484955879	0.000492218	0.029630285
	chr1_27869036_27869537	59.24354494	0.834108864	0.239456795	3.483337621	0.000495203	0.029779227
	chr20_64212781_64213282	164.9218316	-1.882298142	0.540381833	-3.483274286	0.000495321	0.029779227
	chr3_192889084_192889585	61.13391384	1.195169317	0.343148719	3.482948507	0.000495924	0.029781859
	chr14_103546673_103547174	89.90451638	-0.871010569	0.250081178	-3.482911334	0.000495993	0.029781859
	chr7_110386859_110387360	21.97109428	1.975855776	0.567415132	3.482204941	0.000497303	0.029841638
	chr22_20129165_20129666	45.53670248	0.992720435	0.285127966	3.481666318	0.000498304	0.029882809
	chr3_195983828_195984329	23.78915175	2.064332399	0.592975328	3.481312461	0.000498963	0.029903405
	chr2_160270511_160271012	249.4417427	0.803701874	0.230896185	3.48079322	0.000499931	0.029942505
	chrX_9656153_9656654	50.16419081	-1.808980062	0.519815336	-3.480043653	0.000501332	0.030007447
	chr6_18471205_18471706	37.40438142	1.535871904	0.441514508	3.478644252	0.000503957	0.030140613
	chr3_122679756_122680257	111.2358879	0.850149039	0.244410785	3.478361395	0.000504489	0.030140613
	chr3_141108047_141108548	46.65502311	-2.23973072	0.643906069	-3.478350072	0.000504511	0.030140613
	chr20_61358632_61359133	51.45028959	-2.262801585	0.650592826	-3.478061075	0.000505055	0.030148706
	chr10_3080623_3081124	68.07875684	-0.890852336	0.256143637	-3.47794053	0.000505282	0.030148706
	chr11_95647298_95647799	29.35669852	-2.448516861	0.704055463	-3.477732923	0.000505673	0.030151232
	chr14_104563899_104564400	141.0791224	-1.128843504	0.324605967	-3.477580878	0.00050596	0.030151232
	chr10_45419236_45419737	382.5807341	0.592822041	0.170483771	3.4772931	0.000506504	0.030164655
	chr1_112575356_112575857	21.78476556	1.676945455	0.482325439	3.476792473	0.00050745	0.030202061
	chr9_72557432_72557933	64.4130367	-1.263850543	0.363572729	-3.476197307	0.000508578	0.030226379
	chrX_35890671_35891172	25.5311759	1.610528206	0.463302791	3.476189303	0.000508593	0.030226379
	chr17_81815058_81815559	104.811565	-2.644162186	0.760705801	-3.475932723	0.00050908	0.030226379
	chr16_67013878_67014379	440.5785877	-0.977280275	0.281158581	-3.475904137	0.000509134	0.030226379
	chr18_37721853_37722354	70.29719489	-1.200202748	0.345313822	-3.475686957	0.000509547	0.030231934
	chr4_15921229_15921730	44.25781162	1.243289956	0.357765526	3.47515304	0.000510562	0.030273228
	chr20_348232_348733	180.3519205	-0.590946596	0.170078389	-3.474554294	0.000511703	0.030274735
	chr14_94320236_94320737	43.92355436	-2.210493844	0.636208053	-3.474482655	0.000511839	0.030274735
	chr2_12169635_12170136	281.1050401	-1.344036758	0.386834448	-3.474449505	0.000511903	0.030274735
	chr10_12699282_12699783	86.70810802	-0.882164527	0.253904254	-3.474398379	0.000512	0.030274735
	chr3_177358494_177358995	344.4138747	0.823030074	0.236890761	3.474302124	0.000512184	0.030274735
	chr15_90915787_90916288	58.48336192	1.166493031	0.335777167	3.474009393	0.000512743	0.030274953
	chr6_30150950_30151451	29.28164109	1.793440628	0.516251658	3.473965846	0.000512826	0.030274953
	chr16_13550251_13550752	23.73593423	-2.962301899	0.852850452	-3.47341306	0.000513884	0.030318506
	chr22_17570775_17571276	196.5278417	-1.542834853	0.444256914	-3.472843765	0.000514975	0.030361446
	chr16_85524819_85525320	49.01279771	1.359913405	0.391601244	3.472699405	0.000515252	0.030361446
	chr12_9760678_9761179	47.13667963	0.971171855	0.27969682	3.472230586	0.000516153	0.030395629
	chr9_91210255_91210756	61.18722627	-1.349607382	0.388829117	-3.470952465	0.000518616	0.030517963
	chr3_13016187_13016688	76.07893895	1.046204192	0.301428637	3.470818838	0.000518874	0.030517963
	chr22_50148805_50149306	50.73217996	1.526325393	0.439861468	3.470013866	0.000520431	0.030590596
	chr5_10323607_10324108	29.41924741	-1.728572659	0.498228764	-3.469435696	0.000521553	0.030622924
	chr1_3869703_3870204	38.73547056	1.841827781	0.530878314	3.469397286	0.000521627	0.030622924
	chr14_75400147_75400648	259.0207294	-1.160537787	0.334540446	-3.469050752	0.000522301	0.030643477
	chr9_95772216_95772717	86.48308629	-1.782056969	0.513846168	-3.468074841	0.000524201	0.03073596
	chr8_119694383_119694884	53.72274207	-1.811221615	0.522353848	-3.467422744	0.000525475	0.030762412
	chr12_6226032_6226533	246.834745	-1.244721674	0.35897685	-3.467414892	0.00052549	0.030762412
	chr14_90517483_90517984	56.80865073	-1.61867327	0.466833567	-3.467345503	0.000525626	0.030762412
	chr1_166975288_166975789	119.5535204	-0.864288083	0.249291302	-3.466980496	0.00052634	0.030785212
	chr13_100530596_100531097	75.46675017	-2.610721145	0.753089598	-3.466680661	0.000526927	0.030800569
	chr21_44353926_44354427	37.02767921	1.427074633	0.411696423	3.466327505	0.00052762	0.030822055
	chrX_109536305_109536806	72.42443918	0.792119489	0.228568852	3.465561827	0.000529125	0.030890921
	chr14_59333681_59334182	100.5137346	-1.034549946	0.298585663	-3.464834627	0.000530558	0.030943549
	chr9_107489691_107490192	597.4107992	-0.682557425	0.197011418	-3.464557696	0.000531104	0.030943549
	chr20_25048426_25048927	148.7070249	-1.832549042	0.528956752	-3.464459118	0.000531299	0.030943549
	chr11_70405978_70406479	20.24241328	1.803013104	0.520447423	3.464352062	0.00053151	0.030943549
	chr14_103521959_103522460	110.5397102	-1.353471062	0.390693627	-3.464277297	0.000531658	0.030943549
	chr17_16145484_16145985	38.66356315	1.534700065	0.443049308	3.463948679	0.000532308	0.030962368
	chr2_46296472_46296973	179.3461458	-0.64461354	0.186143543	-3.462991683	0.000534205	0.031048486
	chr1_15426692_15427193	40.66960799	1.697605254	0.490230508	3.462871499	0.000534444	0.031048486
	chr19_28793787_28794288	40.56665125	-2.130795728	0.615641941	-3.461095788	0.000537981	0.031234874
	chr7_68224185_68224686	37.47218642	-2.852701063	0.824291091	-3.460793272	0.000538586	0.031250856
	chr9_127990956_127991457	97.01691071	-1.791652206	0.517727058	-3.46061149	0.00053895	0.031252837
	chr2_26614807_26615308	41.04799513	-1.918505412	0.554535788	-3.459660231	0.000540857	0.031344272
	chr11_88509013_88509514	120.0400263	-1.70166545	0.491942501	-3.459073866	0.000542036	0.031393401
	chr2_10078245_10078746	54.95427596	-1.227159329	0.354797412	-3.458760659	0.000542667	0.031410739
	chr3_194541397_194541898	27.8600329	1.567052101	0.453093527	3.458562105	0.000543067	0.031414723
	chr2_99285470_99285971	71.18329783	1.026366959	0.296805633	3.458044067	0.000544112	0.031449395
	chr2_237733746_237734247	56.67380623	-1.319853571	0.381699311	-3.457835874	0.000544533	0.031449395
	chr12_26186941_26187442	33.91596949	1.693824915	0.48986017	3.457772276	0.000544662	0.031449395
	chr7_150826031_150826532	79.07190792	1.580112279	0.457056199	3.457150965	0.000545919	0.031502812
	chr7_5691010_5691511	170.6279801	-1.266047988	0.366332819	-3.456004818	0.000548246	0.031617826
	chr12_104959295_104959796	54.03331371	0.896483058	0.259416606	3.455765882	0.000548732	0.031626627
	chr2_8139109_8139610	49.60044293	2.374432116	0.687146936	3.455494001	0.000549285	0.031639307
	chr17_80000864_80001365	69.09071749	1.512316289	0.43778209	3.454495567	0.000551323	0.031737408
	chr1_56452984_56453485	83.39073511	-1.457134099	0.421949463	-3.453337967	0.000553695	0.031831801
	chr7_2529638_2530139	125.5818416	0.811821064	0.235086208	3.453290899	0.000553791	0.031831801
	chr8_141096444_141096945	69.13206611	0.785380615	0.227448331	3.45300671	0.000554375	0.031831801
	chr14_75455075_75455576	68.03891127	-1.169422853	0.338683449	-3.452849135	0.000554699	0.031831801
	chr21_35026622_35027123	50.76862535	0.980597898	0.28400557	3.452741786	0.00055492	0.031831801
	chr6_89268716_89269217	32.35443659	2.228535064	0.645444477	3.452713815	0.000554977	0.031831801
	chr14_54565035_54565536	305.3739651	-0.608812778	0.176341219	-3.452470056	0.000555479	0.031834766
	chr14_34212538_34213039	33.73160236	-2.178037632	0.630883244	-3.452362465	0.000555701	0.031834766
	chr10_105239782_105240283	32.74717431	-1.915239989	0.554858306	-3.451764114	0.000556934	0.031886175
	chr11_61853801_61854302	52.5410405	2.076890327	0.601731121	3.451525533	0.000557427	0.031895119
	chr19_40607129_40607630	78.64848241	1.43849316	0.416841568	3.45093501	0.000558648	0.031945707
	chr11_112769562_112770063	47.65700286	-2.307919334	0.668882481	-3.450410797	0.000559734	0.031986078
	chr22_43474398_43474899	20.29658079	2.256930007	0.65415579	3.450141454	0.000560293	0.031986078
	chr12_93134837_93135338	59.3940797	-1.241314105	0.35980523	-3.449961264	0.000560667	0.031986078
	chr16_15434251_15434752	54.16353578	-1.210022824	0.35073698	-3.449943674	0.000560704	0.031986078
	chr15_101528317_101528818	262.8795538	-0.739684042	0.214420291	-3.449692363	0.000561226	0.031996616
	chr4_10123519_10124020	101.2888222	1.293539286	0.375003111	3.449409483	0.000561814	0.032010909
	chr8_143335280_143335781	92.36024242	0.917148401	0.265967934	3.448342008	0.000564039	0.032118399
	chr12_28574668_28575169	29.31706031	1.567628049	0.454830309	3.44662178	0.000567643	0.032294531
	chr17_72518690_72519191	54.49142631	-1.276897355	0.370486694	-3.446540391	0.000567814	0.032294531
	chr2_240997249_240997750	49.07055597	-1.595633336	0.463001092	-3.446284173	0.000568352	0.032305788
	chr17_74769685_74770186	58.54087017	0.786869259	0.228359421	3.44574905	0.000569479	0.03232795
	chr6_27891780_27892281	50.68066508	1.568680825	0.45527997	3.445530062	0.000569941	0.03232795
	chr7_20220389_20220890	70.0004953	0.954306463	0.276969876	3.445524387	0.000569953	0.03232795
	chr11_71535149_71535650	52.17052634	-2.177780784	0.632074125	-3.445451563	0.000570106	0.03232795
	chr1_178093396_178093897	325.151436	-0.434062681	0.126005774	-3.444784055	0.000571516	0.032372297
	chr18_48441433_48441934	52.62858853	-1.856553007	0.538950214	-3.444757901	0.000571571	0.032372297
	chr11_747099_747600	318.5148594	-0.503327132	0.146165822	-3.443535067	0.000574162	0.032484379
	chr19_6772389_6772890	75.46808399	0.830813513	0.241270034	3.443500625	0.000574235	0.032484379
	chr13_75458869_75459370	66.94603806	-1.740953252	0.505672842	-3.442845069	0.000575629	0.032537097
	chr20_50818351_50818852	64.97546263	1.359311359	0.394866137	3.442461206	0.000576447	0.032537097
	chr3_46538677_46539178	46.7476903	1.029236829	0.298991285	3.442363972	0.000576654	0.032537097
	chr10_99926900_99927401	67.38643515	-1.187785272	0.345051287	-3.442344129	0.000576696	0.032537097
	chr11_926529_927030	104.2146421	-0.745023626	0.216434666	-3.442256451	0.000576883	0.032537097
	chr3_193777415_193777916	51.53855843	1.30447155	0.379045902	3.441460633	0.000578583	0.032613555
	chr5_116613919_116614420	134.5534263	1.362712222	0.396005178	3.441147487	0.000579253	0.032631924
	chr9_2242355_2242856	96.96864397	-1.17855385	0.342574271	-3.440287113	0.000581097	0.03271635
	chr9_74952102_74952603	246.1908968	-0.487514662	0.141720137	-3.439981597	0.000581754	0.03271635
	chr6_167791261_167791762	374.6082683	-1.247531852	0.362674342	-3.439812824	0.000582117	0.03271635
	chr5_693204_693705	448.5646357	-0.737819963	0.214494653	-3.439805845	0.000582132	0.03271635
	chr8_124666028_124666529	29.81356074	-1.648037173	0.479138845	-3.43958164	0.000582614	0.032716416
	chr9_13588167_13588668	61.88346723	-1.627533225	0.47319102	-3.4394846	0.000582823	0.032716416
	chr6_75085575_75086076	38.45280479	-1.923963405	0.559436471	-3.439109718	0.000583631	0.03273715
	chr1_94552183_94552684	43.51641834	-2.686537636	0.781198984	-3.438992742	0.000583883	0.03273715
	chr5_150472898_150473399	88.41993576	1.156579228	0.336338868	3.438731999	0.000584446	0.032749328
	chr15_63353866_63354367	78.75955194	-1.014682251	0.29516222	-3.43771046	0.000586655	0.03284674
	chr14_91508968_91509469	99.66481619	-0.624211923	0.181586823	-3.437539757	0.000587025	0.03284674
	chr19_510585_511086	114.724102	0.566089007	0.164684261	3.437420217	0.000587284	0.03284674
	chr9_135257728_135258229	28.77486204	-2.67145873	0.777199482	-3.437288358	0.00058757	0.03284674
	chr1_151941214_151941715	141.8931391	-1.439278478	0.418914323	-3.435734705	0.000590949	0.033016204
	chr17_58631176_58631677	78.64683362	0.985796612	0.286962059	3.435285539	0.00059193	0.033051504
	chr11_126338280_126338781	29.32684553	1.734233881	0.504924786	3.434638045	0.000593346	0.033095328
	chr17_47955467_47955968	93.24859068	-1.94658289	0.566755567	-3.434607446	0.000593413	0.033095328
	chr1_12208804_12209305	93.03278247	0.575760031	0.167642822	3.434444878	0.000593769	0.033095718
	chr22_45602684_45603185	65.78582306	1.845331574	0.537348133	3.434145317	0.000594425	0.033112849
	chr11_107779037_107779538	27.42258501	-2.024858576	0.589752418	-3.433404449	0.000596052	0.03315963
	chr5_116766477_116766978	170.8672315	1.32485393	0.385879135	3.433339119	0.000596196	0.03315963
	chr19_51960733_51961234	52.00733079	-2.386623868	0.695142907	-3.433285221	0.000596314	0.03315963
	chr1_66533773_66534274	146.7321258	-1.626311903	0.473777633	-3.432648124	0.000597717	0.033210606
	chr9_98825268_98825769	26.00145088	-2.87948696	0.838876706	-3.432550861	0.000597932	0.033210606
	chr3_172666740_172667241	126.5129973	0.800549401	0.233240942	3.432285065	0.000598518	0.033223711
	chr2_236752343_236752844	28.24976196	1.538108249	0.448200283	3.431743145	0.000599715	0.033235623
	chr1_210292403_210292904	147.0199305	-1.149822653	0.335058262	-3.431709601	0.000599789	0.033235623
	chr14_69673630_69674131	111.0503285	-0.718115316	0.209259458	-3.431698244	0.000599815	0.033235623
	chr22_30694605_30695106	70.7330914	-1.07756241	0.314015968	-3.431552911	0.000600136	0.033235623
	chr14_100064997_100065498	57.71280421	0.922793421	0.268937474	3.43125637	0.000600793	0.033235623
	chr5_157889101_157889602	31.02978766	-2.790260613	0.813193846	-3.431236756	0.000600836	0.033235623
	chr8_117731565_117732066	34.09468002	1.702234181	0.496169873	3.430748765	0.000601918	0.033276051
	chr19_22427454_22427955	44.30944877	-2.535068225	0.739101522	-3.429932358	0.000603732	0.033345137
	chr2_176128653_176129154	104.0003122	-1.583519498	0.461685013	-3.429869833	0.000603871	0.033345137
	chr11_71948409_71948910	102.7187687	1.505424448	0.438974396	3.429412878	0.000604889	0.033381893
	chr3_126212905_126213406	102.8262542	-1.308790539	0.381758565	-3.428320043	0.000607329	0.033497075
	chr11_8022241_8022742	62.90288537	-2.148437462	0.626776712	-3.427755721	0.000608593	0.033547264
	chr9_129888374_129888875	77.55566494	0.904435276	0.263870807	3.427568535	0.000609013	0.033548739
	chr10_42690395_42690896	21.46691621	1.86329528	0.543654751	3.427350312	0.000609502	0.033548739
	chr16_2904927_2905428	310.4739796	-0.662903516	0.193421218	-3.427253343	0.00060972	0.033548739
	chr13_35930529_35931030	67.15590107	1.620353415	0.472804188	3.427113077	0.000610035	0.033548739
	chr16_81692950_81693451	32.63766046	2.065650596	0.603047061	3.425355549	0.000613995	0.033746963
	chr16_48541906_48542407	107.6622129	0.98711375	0.288198416	3.425118585	0.000614531	0.033756843
	chr14_56004732_56005233	87.95027716	-1.882807081	0.549839232	-3.424286541	0.000616416	0.033815094
	chr14_100306327_100306828	446.9217008	-0.908890999	0.265437642	-3.424122493	0.000616788	0.033815094
	chr18_12437747_12438248	24.39617736	-2.926927186	0.854814571	-3.424049245	0.000616954	0.033815094
	chr11_69076027_69076528	31.46827626	1.700616996	0.49671998	3.423693557	0.000617762	0.033815094
	chr20_44967955_44968456	37.39361405	0.956862131	0.279485934	3.423650399	0.000617861	0.033815094
	chr3_143307583_143308084	96.582609	1.418478812	0.414321834	3.423615887	0.000617939	0.033815094
	chr1_12143557_12144058	98.88581111	1.037192719	0.302958226	3.423550273	0.000618088	0.033815094
	chr9_95511307_95511808	121.5377498	-0.836623689	0.244494124	-3.421856011	0.000621952	0.03400688
	chr8_138603395_138603896	29.19728567	2.138532089	0.625005436	3.421621584	0.000622489	0.034016594
	chr11_33736263_33736764	483.8922759	-0.44646065	0.130494209	-3.421306218	0.000623211	0.034019557
	chr2_231037841_231038342	42.1266572	-1.39986446	0.409163404	-3.421284614	0.000623261	0.034019557
	chr22_25564330_25564831	98.13839549	0.749031816	0.218985517	3.420462806	0.000625147	0.034102875
	chr6_143678372_143678873	64.70274193	-0.893714597	0.261298548	-3.420281533	0.000625564	0.034105986
	chr6_128412649_128413150	19.32140822	1.74887925	0.511358885	3.420062311	0.000626068	0.034113866
	chr1_206655523_206656024	59.6974172	-1.332263679	0.389699088	-3.418698479	0.000629214	0.034265604
	chr7_79357071_79357572	26.76898709	-2.982753931	0.872670604	-3.417960819	0.000630922	0.034330023
	chr7_127250988_127251489	33.85082459	-1.541876664	0.451121451	-3.417874858	0.000631121	0.034330023
	chr17_32943161_32943662	22.92803618	1.558475531	0.456024755	3.417523967	0.000631935	0.034349595
	chr2_67846285_67846786	176.4952675	-0.712815829	0.208583792	-3.41740757	0.000632206	0.034349595
	chr14_88563256_88563757	184.7436608	-0.741311157	0.216934064	-3.417218772	0.000632644	0.034353739
	chr5_137202974_137203475	34.51009383	-1.938896684	0.567424262	-3.417014067	0.00063312	0.034359902
	chr10_128064643_128065144	99.79517563	0.843302437	0.24682591	3.416587986	0.000634112	0.034378418
	chr6_108598137_108598638	76.81483131	-0.996357552	0.291626301	-3.416555878	0.000634186	0.034378418
	chr1_66533030_66533531	62.8343228	-1.636720588	0.479255948	-3.415128376	0.00063752	0.034539353
	chr10_6461929_6462430	30.39875497	-1.740884106	0.509889698	-3.414236673	0.00063961	0.034632811
	chr9_133274994_133275495	88.24546754	-1.305436271	0.38238215	-3.41395714	0.000640266	0.034632968
	chr9_91208133_91208634	181.3648845	-1.005711203	0.294595533	-3.413871189	0.000640468	0.034632968
	chr10_35409176_35409677	58.09393424	0.80248699	0.235079227	3.413687377	0.000640901	0.034632968
	chr5_95731044_95731545	267.2807058	-1.270845712	0.372287496	-3.413613745	0.000641074	0.034632968
	chr10_71768766_71769267	66.73932762	0.785306863	0.230067144	3.413381195	0.000641621	0.034642798
	chr8_89801242_89801743	44.30014182	1.215837503	0.356214126	3.413220911	0.000641999	0.034643453
	chr1_165543797_165544298	68.12371837	-1.872674403	0.548893857	-3.411724105	0.000645534	0.034814412
	chr19_48633392_48633893	112.9562044	0.775577468	0.227369328	3.411090999	0.000647035	0.034875514
	chr20_8578417_8578918	33.52878773	-1.961226162	0.575014978	-3.410739265	0.00064787	0.03490069
	chr9_2241835_2242336	139.3944442	-0.981113181	0.287697974	-3.410219293	0.000649107	0.034947445
	chr18_12629245_12629746	69.9251855	-0.941355606	0.276091189	-3.409582215	0.000650625	0.035009292
	chr1_21436966_21437467	55.07239304	-1.213325241	0.355933476	-3.408853968	0.000652364	0.035051491
	chr7_77283839_77284340	27.37381236	1.901828457	0.557927258	3.408739094	0.000652639	0.035051491
	chr20_57573175_57573676	67.84808447	-1.541620338	0.452286894	-3.408501016	0.000653208	0.035051491
	chr1_234185991_234186492	19.13159741	2.099926531	0.616089607	3.408475826	0.000653269	0.035051491
	chr3_64686340_64686841	146.2070938	-0.554303022	0.162631091	-3.408345966	0.00065358	0.035051491
	chr7_130153142_130153643	58.13063318	2.158765361	0.633379915	3.408326205	0.000653627	0.035051491
	chr8_22974089_22974590	230.3405343	-1.122915757	0.329483965	-3.408104419	0.000654159	0.035060163
	chr1_22872902_22873403	34.27174752	1.356429158	0.398036601	3.407800073	0.000654889	0.035079458
	chr10_49190252_49190753	55.2850773	1.023661753	0.300409395	3.407555727	0.000655475	0.035091057
	chr5_73437453_73437954	107.0692337	-1.826071379	0.536153157	-3.405876388	0.00065952	0.035273158
	chr10_14820636_14821137	39.67323391	1.918347436	0.56327029	3.405731619	0.00065987	0.035273158
	chr8_144767300_144767801	92.19161031	0.958484962	0.281437106	3.405680848	0.000659993	0.035273158
	chr5_150800954_150801455	68.92760945	-1.070567706	0.314376844	-3.405364378	0.000660758	0.035294169
	chr3_75669957_75670458	47.21513814	-1.833744586	0.538513743	-3.405195523	0.000661167	0.035296116
	chr1_244362009_244362510	50.79486359	-1.564461151	0.459493999	-3.404747734	0.000662252	0.035334145
	chr10_44937139_44937640	65.10477688	0.918548659	0.269885686	3.403473058	0.00066535	0.035463065
	chr3_61809867_61810368	54.50702383	-1.232653819	0.362190841	-3.403326869	0.000665706	0.035463065
	chr6_125745709_125746210	56.67231077	-1.275044934	0.374650447	-3.403292171	0.00066579	0.035463065
	chr14_77024150_77024651	76.70199258	-0.873960685	0.256828465	-3.402896498	0.000666755	0.035478722
	chr1_162207115_162207616	44.97869955	-1.566097698	0.46025913	-3.402643414	0.000667373	0.035478722
	chr1_23980669_23981170	111.0969325	0.654079114	0.192230778	3.402572264	0.000667547	0.035478722
	chr1_193525430_193525931	72.48339553	-1.587584053	0.466587841	-3.40254056	0.000667624	0.035478722
	chr5_142655617_142656118	64.71088368	-0.833568359	0.244993858	-3.402405134	0.000667955	0.035478722
	chr8_144292343_144292844	142.10777	-0.872688331	0.256562799	-3.40146091	0.000670267	0.035581577
	chr22_38239014_38239515	92.13569926	1.075766154	0.316281521	3.4012931	0.000670679	0.035583505
	chr14_95319821_95320322	115.7006142	-1.026046251	0.301700189	-3.400880374	0.000671692	0.035610996
	chr17_43401264_43401765	129.5055782	-1.197613888	0.352169473	-3.400674896	0.000672197	0.035610996
	chr14_103562448_103562949	312.8413515	-0.837025557	0.246148673	-3.400487787	0.000672657	0.035610996
	chr16_48013414_48013915	50.31392589	1.552113731	0.45644084	3.400470758	0.000672699	0.035610996
	chr9_90420705_90421206	52.14123184	-1.815913737	0.534123349	-3.399802202	0.000674346	0.035678255
	chr2_119318346_119318847	13.51751167	-2.382886441	0.700973024	-3.399398205	0.000675343	0.035695952
	chr20_32204092_32204593	52.75051613	-1.627519448	0.478772092	-3.399361565	0.000675434	0.035695952
	chr15_64895646_64896147	74.73407215	0.689355696	0.202809869	3.399024413	0.000676267	0.035720073
	chr11_10293321_10293822	427.3920363	-0.641024997	0.188599567	-3.398867803	0.000676654	0.035720632
	chr18_7104507_7105008	47.08252869	-1.968243139	0.579139827	-3.398562914	0.000677409	0.035740571
	chr2_131512291_131512792	33.95986915	2.126835164	0.625846991	3.398330892	0.000677984	0.035751005
	chr22_41940022_41940523	38.06358564	1.309679089	0.385408305	3.398160004	0.000678407	0.03575346
	chr5_154835432_154835933	54.91714398	0.878975351	0.258686683	3.397837646	0.000679207	0.035775727
	chr15_41930401_41930902	75.09147882	0.974416737	0.286813569	3.397387161	0.000680326	0.0357954
	chr18_37566004_37566505	43.94837416	-1.814897954	0.534208133	-3.397361147	0.000680391	0.0357954
	chr4_83084893_83085394	32.36267035	2.086367757	0.614137627	3.397231605	0.000680713	0.0357954
	chr1_204763642_204764143	112.6318804	-1.255111272	0.369488532	-3.396888305	0.000681568	0.035799947
	chr9_107054098_107054599	63.90095171	-1.50979791	0.444492968	-3.396674451	0.000682101	0.035799947
	chr5_168159387_168159888	64.53472074	-1.416005707	0.416894881	-3.396553356	0.000682403	0.035799947
	chr13_30159483_30159984	49.7220748	1.817524303	0.53512169	3.396469131	0.000682613	0.035799947
	chr8_143573908_143574409	103.9767939	0.852224767	0.250917141	3.396439008	0.000682688	0.035799947
	chr2_219122554_219123055	105.3506768	-1.112597995	0.327679061	-3.395389357	0.000685311	0.035917628
	chr7_27151061_27151562	132.9143969	-0.638776206	0.188147161	-3.395088192	0.000686065	0.035937296
	chr3_172253623_172254124	48.975297	1.303112668	0.383846935	3.394875794	0.000686597	0.035945327
	chr15_78093064_78093565	49.0342062	1.368328439	0.403120529	3.394340754	0.00068794	0.035995758
	chr6_3023737_3024238	200.5864069	0.671393231	0.197817176	3.394008777	0.000688775	0.036012716
	chr13_40504202_40504703	65.58493839	1.35902816	0.400431446	3.393909677	0.000689024	0.036012716
	chrX_136214569_136215070	117.0299644	1.313294838	0.38705722	3.393025038	0.000691253	0.036109315
	chr19_6694055_6694556	19.40842774	1.992244301	0.587187265	3.392860199	0.000691669	0.036109851
	chr19_41322837_41323338	53.12087918	1.166390561	0.343796198	3.392680226	0.000692124	0.036109851
	chr7_141045074_141045575	92.76849497	1.591889592	0.469228424	3.392568549	0.000692406	0.036109851
	chr3_55160447_55160948	41.49277942	1.424722226	0.42013699	3.391089717	0.000696153	0.036285305
	chr10_75395273_75395774	102.0385489	-1.54577589	0.455882827	-3.390730682	0.000697066	0.036312907
	chr5_61586392_61586893	55.82964875	-1.829945398	0.539842353	-3.389777383	0.000699494	0.036400619
	chr7_127252798_127253299	99.50261337	-1.316683052	0.388442356	-3.389648505	0.000699823	0.036400619
	chr9_84305374_84305875	58.15783908	-2.000376834	0.590148188	-3.389617855	0.000699901	0.036400619
	chr1_1005147_1005648	98.46231494	0.729372452	0.215188393	3.389460001	0.000700304	0.036401615
	chr8_49625625_49626126	18.18756127	1.910159676	0.563639017	3.388977023	0.000701539	0.036424317
	chr19_42199058_42199559	47.92449988	1.121044071	0.330831565	3.388564423	0.000702595	0.036424317
	chr9_129567924_129568425	147.2603692	-1.063613886	0.313897195	-3.388414757	0.000702979	0.036424317
	chr14_50311506_50312007	195.3926829	-0.625537167	0.184617966	-3.388278942	0.000703327	0.036424317
	chr19_33438186_33438687	47.77158767	1.868118412	0.551356955	3.388219546	0.000703479	0.036424317
	chr15_48010323_48010824	29.5098906	-2.05305396	0.605960631	-3.388097929	0.000703791	0.036424317
	chr14_31561154_31561655	168.0230197	-0.666304909	0.196665374	-3.388013329	0.000704008	0.036424317
	chr16_426469_426970	102.3896906	-0.788198043	0.23264464	-3.387991418	0.000704065	0.036424317
	chr5_151214618_151215119	33.78523968	1.18600666	0.350067275	3.387939248	0.000704199	0.036424317
	chr9_72355322_72355823	74.4393783	-1.782495685	0.526158041	-3.387757187	0.000704666	0.036428628
	chr9_86041307_86041808	141.0207941	-1.283854343	0.379061558	-3.38692837	0.000706798	0.036518944
	chr11_45847831_45848332	199.5364079	-0.662763173	0.195696396	-3.386690753	0.000707411	0.036530678
	chr11_75554331_75554832	155.6478146	1.658714669	0.489801573	3.38650335	0.000707894	0.036535737
	chr1_59105797_59106298	98.48829773	-1.538358807	0.454289224	-3.386298258	0.000708423	0.036537149
	chr5_170278520_170279021	55.20318569	0.951962803	0.28114833	3.385980644	0.000709244	0.036537149
	chr22_37284783_37285284	89.18279344	0.837827481	0.247445833	3.385902559	0.000709446	0.036537149
	chr18_25737581_25738082	66.93666756	-1.934713952	0.571403851	-3.385895889	0.000709463	0.036537149
	chr10_26493983_26494484	41.4927191	1.320572465	0.390104511	3.385176094	0.000711326	0.036597178
	chr2_232573008_232573509	51.63008692	-1.537875727	0.454300971	-3.385147346	0.000711401	0.036597178
	chr15_66387265_66387766	175.653019	-0.673701528	0.199086942	-3.383956386	0.000714494	0.036732909
	chr9_91192408_91192909	105.5203872	-0.940528022	0.277966329	-3.383604141	0.000715411	0.036732909
	chr5_150517655_150518156	62.31538659	1.001385746	0.29596262	3.383487234	0.000715715	0.036732909
	chr7_94908206_94908707	81.5875739	-1.036685324	0.306413291	-3.383290975	0.000716227	0.036732909
	chr8_46956911_46957412	97.35764171	1.039141371	0.307143941	3.383239039	0.000716363	0.036732909
	chr1_201653830_201654331	40.99542503	-1.715452876	0.507044601	-3.383238623	0.000716364	0.036732909
	chr11_12182564_12183065	63.55164265	1.187443617	0.350994395	3.38308427	0.000716766	0.036733694
	chr6_36358514_36359015	71.90396057	1.206922151	0.356795994	3.382667325	0.000717855	0.036769618
	chr5_7395813_7396314	52.91564787	-1.840752835	0.54419585	-3.382519057	0.000718243	0.036769618
	chr5_116370855_116371356	57.68984964	-1.183464455	0.349923393	-3.382067273	0.000719425	0.036790665
	chr14_103207101_103207602	486.8630062	-0.906880952	0.268144121	-3.382065394	0.00071943	0.036790665
	chr2_234308706_234309207	95.58332219	1.155729549	0.34176559	3.38164398	0.000720535	0.036827282
	chr14_103846902_103847403	70.94685385	-1.048841011	0.310171411	-3.381488346	0.000720943	0.036828296
	chr14_66442783_66443284	37.83117507	-1.914991369	0.56638803	-3.381059042	0.00072207	0.036866022
	chr6_125743621_125744122	23.60222692	-1.777115999	0.525648392	-3.38080745	0.000722732	0.036879933
	chr7_129773265_129773766	35.8631064	1.695786481	0.501688847	3.380155827	0.000724447	0.036942598
	chr4_128844883_128845384	71.08629605	-2.324167061	0.687614189	-3.38004523	0.000724739	0.036942598
	chr11_118926271_118926772	86.31644929	0.65412286	0.193539429	3.379791203	0.000725409	0.036956887
	chr22_50540985_50541486	66.31773111	0.855634713	0.253187188	3.379455016	0.000726297	0.03696999
	chr19_6715129_6715630	30.12339356	2.035678595	0.602382206	3.379380359	0.000726494	0.03696999
	chr22_39013951_39014452	126.8063359	0.985802065	0.29172206	3.379251005	0.000726836	0.03696999
	chr14_32201062_32201563	297.5447869	-0.750236555	0.222039209	-3.378847185	0.000727905	0.037004483
	chr15_22262439_22262940	57.83878009	1.328664232	0.393360172	3.377729438	0.00073087	0.03711224
	chr2_226508639_226509140	44.54648869	-1.670998327	0.494715505	-3.377695487	0.00073096	0.03711224
	chr2_176493344_176493845	55.40079571	-2.120696628	0.627875623	-3.377574398	0.000731282	0.03711224
	chr8_76677941_76678442	46.26420333	1.698304049	0.502843794	3.377398848	0.000731749	0.03711224
	chr3_195829787_195830288	88.59325645	2.351296562	0.696203668	3.377311366	0.000731981	0.03711224
	chr11_62889865_62890366	85.68593765	1.239018121	0.366911955	3.376881304	0.000733127	0.037150446
	chr8_121811735_121812236	67.01314574	1.806403999	0.534957394	3.376724983	0.000733544	0.037151707
	chr19_3852551_3853052	44.6796845	2.00268652	0.593173535	3.376223655	0.000734882	0.037199602
	chr5_68593373_68593874	46.50308129	-1.394163106	0.412960773	-3.376018247	0.00073543	0.03720752
	chr2_234845896_234846397	32.75838889	-1.658586345	0.49137804	-3.375377431	0.000737145	0.037255629
	chr6_20319886_20320387	51.22066508	1.117215246	0.33099053	3.375369216	0.000737167	0.037255629
	chr10_28677169_28677670	646.2196005	-0.617153407	0.182852818	-3.375137523	0.000737788	0.037267144
	chr14_103910185_103910686	199.0756924	-0.742180636	0.219911771	-3.374901828	0.00073842	0.037279214
	chr2_46829156_46829657	30.05221181	1.343482287	0.398191777	3.373957893	0.000740957	0.037387374
	chr6_157424657_157425158	53.67188945	-1.953464215	0.579033912	-3.373661152	0.000741756	0.037396692
	chr17_73657695_73658196	41.29633903	1.608544505	0.476804069	3.373596431	0.000741931	0.037396692
	chr9_135412510_135413011	57.15886311	-0.908913035	0.269452261	-3.373187637	0.000743033	0.03743236
	chr14_91510296_91510797	650.3805226	-0.655166491	0.194343869	-3.371171388	0.000748493	0.037687386
	chr9_14030187_14030688	26.17694973	-2.058957498	0.610991705	-3.369861621	0.000752059	0.037837604
	chr11_77299929_77300430	21.69119128	1.615567855	0.47943329	3.36974484	0.000752378	0.037837604
	chr9_127608278_127608779	104.0711032	-1.053008151	0.312503343	-3.369590034	0.000752801	0.037837604
	chr4_140238289_140238790	206.0461564	-1.578162935	0.4683684	-3.36949063	0.000753073	0.037837604
	chr2_237627312_237627813	94.9055873	-1.09302915	0.324432524	-3.369049243	0.00075428	0.037878176
	chr3_139764965_139765466	21.95796062	1.927662352	0.572253872	3.368544009	0.000755663	0.037925442
	chr3_2098436_2098937	83.73426292	-1.899716125	0.564001087	-3.36828451	0.000756375	0.037925442
	chr7_37181920_37182421	83.5045436	-0.600620839	0.178317423	-3.368267821	0.000756421	0.037925442
	chr20_61449805_61450306	112.1664624	-1.883051987	0.559202002	-3.367391356	0.000758829	0.038026086
	chr7_69430302_69430803	96.74285311	-1.418733026	0.421358516	-3.367044858	0.000759783	0.038047235
	chr1_184562743_184563244	45.47955335	-2.735903551	0.812577036	-3.366946678	0.000760054	0.038047235
	chr9_35909722_35910223	57.86197637	1.305602598	0.387836738	3.366371648	0.00076164	0.038106526
	chr13_45792834_45793335	40.11462216	-1.852190656	0.550242501	-3.366135206	0.000762293	0.03811909
	chr19_18022011_18022512	279.2454102	0.55477656	0.164850212	3.365337253	0.000764502	0.038209359
	chr8_101158828_101159329	71.70749311	1.373688005	0.408212302	3.365131329	0.000765072	0.038217742
	chr9_26956122_26956623	398.9540786	-0.428199866	0.127253685	-3.364930974	0.000765628	0.038225364
	chr21_42127715_42128216	31.46596234	1.237132751	0.36769655	3.36454816	0.000766691	0.038258286
	chr1_111200455_111200956	139.9087348	1.077098113	0.320218724	3.363632521	0.000769239	0.038355858
	chr12_130069995_130070496	85.83446012	-1.668818976	0.496147395	-3.363554845	0.000769455	0.038355858
	chr14_50231722_50232223	397.3854471	-0.639445018	0.190140301	-3.363016753	0.000770957	0.038410504
	chr9_134327103_134327604	85.0352197	-0.903873341	0.268827291	-3.362282666	0.000773009	0.038492544
	chr1_147579495_147579996	92.19326479	-1.076654238	0.320230984	-3.362117636	0.000773472	0.038495339
	chr2_88857312_88857813	56.12293968	1.448985378	0.431023601	3.361730948	0.000774556	0.038509453
	chr19_17246756_17247257	112.9624924	0.793923287	0.236165331	3.361726657	0.000774568	0.038509453
	chr11_8059665_8060166	155.2937971	-1.817281831	0.54060327	-3.361581275	0.000774975	0.038509538
	chr2_64606936_64607437	154.3853145	1.178056296	0.350486805	3.361200134	0.000776046	0.038538062
	chr2_223633611_223634112	13.30338088	1.349861566	0.401614534	3.361087442	0.000776362	0.038538062
	chr7_79055989_79056490	40.8230444	-2.260188912	0.672532661	-3.360712489	0.000777417	0.038570219
	chr9_98796369_98796870	267.5256861	-0.615883743	0.183273341	-3.360465522	0.000778112	0.038584527
	chr10_46541018_46541519	170.575203	1.423924334	0.42374801	3.360309199	0.000778553	0.038586187
	chr20_61367964_61368465	101.2427361	-1.949725666	0.580271671	-3.360022145	0.000779362	0.03860612
	chr2_176178461_176178962	131.4692863	-1.612998286	0.480137308	-3.359452095	0.000780972	0.038665654
	chr19_10271543_10272044	120.2511427	0.830712679	0.247325356	3.358784935	0.00078286	0.038721131
	chr17_29107939_29108440	71.00839361	1.309927696	0.390040005	3.358444465	0.000783825	0.038721131
	chr10_113550342_113550843	70.15933006	-1.589703653	0.47335399	-3.358382282	0.000784001	0.038721131
	chr15_72009186_72009687	83.0737984	-0.830565157	0.247311977	-3.358370141	0.000784036	0.038721131
	chr9_89550866_89551367	71.60450684	-1.361791008	0.405495849	-3.358335264	0.000784134	0.038721131
	chr1_25773366_25773867	102.5750227	-1.663756242	0.495436406	-3.358163071	0.000784623	0.038725092
	chr15_31392661_31393162	158.9959113	-0.473760828	0.141093964	-3.357768222	0.000785745	0.038745514
	chr11_134466998_134467499	48.77108195	-2.54034191	0.756565341	-3.357729692	0.000785854	0.038745514
	chr17_42289089_42289590	96.08964081	0.782441051	0.233062576	3.357214468	0.00078732	0.038797615
	chr19_43765172_43765673	67.03449032	1.072551575	0.319500215	3.35696668	0.000788026	0.038812229
	chr13_48629214_48629715	68.33361006	1.169333402	0.348421726	3.356086355	0.000790539	0.03890207
	chr22_50305005_50305506	179.2105085	0.583681013	0.17392314	3.355970999	0.000790869	0.03890207
	chr14_100294056_100294557	121.2826934	-1.838519444	0.547847448	-3.355896704	0.000791081	0.03890207
	chr3_112653454_112653955	15.90627898	1.898662306	0.565839772	3.35547694	0.000792283	0.038929251
	chr4_185726840_185727341	88.73397614	-1.529752354	0.455905322	-3.35541675	0.000792455	0.038929251
	chr22_32839737_32840238	89.80752068	-1.751901813	0.522258646	-3.354471635	0.000795167	0.039040085
	chr14_52695397_52695898	612.3755253	-0.843079193	0.251339535	-3.354343726	0.000795535	0.039040085
	chr5_149857457_149857958	168.8522125	-1.177771429	0.351205842	-3.353507515	0.000797942	0.039110744
	chr6_47209591_47210092	69.86516752	1.536058715	0.458054974	3.353437477	0.000798144	0.039110744
	chr1_63663394_63663895	49.20669464	1.641242043	0.489424222	3.353414012	0.000798212	0.039110744
	chr10_110015943_110016444	39.94242301	-1.195334677	0.356495287	-3.35301677	0.000799359	0.03914669
	chr14_52706891_52707392	360.5894257	-0.538881884	0.160754218	-3.352209922	0.000801692	0.039226104
	chr14_81400031_81400532	127.0156598	-1.666826266	0.497245284	-3.352120815	0.00080195	0.039226104
	chr1_45205636_45206137	83.33354778	-0.927126219	0.276586725	-3.352027178	0.000802221	0.039226104
	chr9_136848444_136848945	257.9895165	-0.623876168	0.186155341	-3.351374	0.000804116	0.039298486
	chr3_188290525_188291026	51.08420948	1.457267042	0.434992081	3.350100168	0.000807823	0.039455257
	chr17_21689570_21690071	25.86196106	2.247398265	0.670867949	3.349986042	0.000808156	0.039455257
	chr5_139664864_139665365	137.828266	-1.14248298	0.341062759	-3.349773459	0.000808777	0.039465227
	chr17_77279721_77280222	178.0195983	1.465133288	0.43746615	3.349135218	0.000810642	0.039518648
	chr5_42423198_42423699	217.3368007	-0.528676763	0.157863987	-3.348938368	0.000811218	0.039518648
	chr13_60584233_60584734	26.95016021	2.118741009	0.632660849	3.348936501	0.000811224	0.039518648
	chr14_61491188_61491689	67.22690708	-1.295625863	0.386889233	-3.348828946	0.000811539	0.039518648
	chr9_33510903_33511404	93.03997055	-0.82375894	0.246008866	-3.348492894	0.000812524	0.039546293
	chr1_227333416_227333917	12.36679171	2.206422019	0.658990709	3.348183802	0.00081343	0.039570115
	chr8_101159428_101159929	38.92461617	1.621349966	0.484298469	3.34783211	0.000814463	0.039596648
	chr11_114058540_114059041	73.45512757	-1.388867579	0.414870466	-3.347713786	0.000814811	0.039596648
	chr11_10366532_10367033	228.9781474	0.630475816	0.188393455	3.346590869	0.000818119	0.03973701
	chr19_35509175_35509676	62.18613178	-1.475866682	0.441063325	-3.346155976	0.000819403	0.039749191
	chr2_43110504_43111005	35.16950934	1.20671471	0.360632413	3.346107189	0.000819547	0.039749191
	chr18_74517138_74517639	47.90027746	1.408002256	0.420791557	3.346080102	0.000819627	0.039749191
	chr1_229221524_229222025	101.8193731	-1.568635723	0.468824257	-3.345892838	0.000820181	0.03975571
	chr14_23183437_23183938	55.61941343	-1.689864279	0.505114747	-3.34550573	0.000821327	0.039790904
	chr9_2267105_2267606	34.88301554	-2.248060226	0.671993753	-3.345358819	0.000821762	0.039791655
	chr11_125263328_125263829	44.18650351	1.96361374	0.587038727	3.344947533	0.000822981	0.039815751
	chr11_130609690_130610191	24.14118197	1.756410352	0.525099784	3.344907779	0.000823099	0.039815751
	chr18_31243752_31244253	38.28305311	-1.728980647	0.517034685	-3.344032223	0.000825701	0.039921255
	chr12_62702577_62703078	59.75341711	1.392662317	0.416482388	3.343868453	0.000826189	0.039924469
	chr4_188439855_188440356	33.90250767	-1.790298537	0.535469694	-3.343417108	0.000827534	0.039957386
	chr16_13795049_13795550	42.42324982	-2.131262527	0.637461826	-3.343357106	0.000827713	0.039957386
	chr11_67806185_67806686	168.6073283	-0.645002289	0.192931321	-3.34317044	0.00082827	0.039963927
	chr1_205288090_205288591	91.34173782	0.804917873	0.240800425	3.342676302	0.000829746	0.039998683
	chr4_525622_526123	25.9832889	2.319745948	0.693992269	3.342610647	0.000829943	0.039998683
	chr1_45206270_45206771	194.0641321	-0.877480195	0.262531492	-3.342380703	0.000830631	0.039998683
	chr1_91884751_91885252	72.37972533	-0.836454118	0.250265536	-3.3422665	0.000830972	0.039998683
	chr18_13641458_13641959	54.27823814	-1.338743215	0.400554613	-3.342223931	0.0008311	0.039998683
	chr1_20588627_20589128	54.07940656	-1.448182787	0.433418293	-3.34130518	0.000833855	0.040106443
	chr17_64919290_64919791	474.2020769	-0.364493544	0.109092321	-3.341147573	0.000834329	0.040106443
	chr1_223007092_223007593	103.2051688	-1.317703668	0.394402021	-3.341016518	0.000834723	0.040106443
	chr18_44700522_44701023	72.63109142	-1.13529236	0.339814904	-3.34091397	0.000835031	0.040106443
	chr1_232704706_232705207	127.9605869	-1.25751343	0.376430541	-3.340625408	0.000835899	0.040120408
	chr8_92138307_92138808	7.663439256	1.5902945	0.476060716	3.340528731	0.00083619	0.040120408
	chr13_94558719_94559220	17.51987941	2.443670658	0.731551268	3.340395629	0.000836591	0.040120408
	chr2_84888753_84889254	57.82943962	0.789101329	0.236243894	3.340197767	0.000837187	0.040128707
	chr3_102224158_102224659	42.60629023	1.031656093	0.308895856	3.339818494	0.000838332	0.040163243
	chr9_75197403_75197904	40.31794655	-2.000412944	0.5990089	-3.339537934	0.000839179	0.04018353
	chr17_28807864_28808365	102.0979064	-0.994454019	0.297828294	-3.339017949	0.000840751	0.040238502
	chr7_75691764_75692265	56.95444567	-1.343237402	0.402370108	-3.338313098	0.000842887	0.04032037
	chr14_103558448_103558949	252.8639245	-1.209786823	0.362410709	-3.338165215	0.000843336	0.040321492
	chr13_25901573_25902074	24.99815627	1.599586618	0.479232953	3.337805985	0.000844427	0.040353305
	chr5_143148721_143149222	99.69373462	-1.074830785	0.322058283	-3.337379728	0.000845723	0.040393568
	chr3_155862503_155863004	39.56095803	1.53329654	0.459449266	3.337248861	0.000846122	0.040393568
	chr12_81077777_81078278	100.2146988	-1.316210214	0.394448071	-3.336840281	0.000847366	0.040432635
	chr6_122747463_122747964	50.19688001	1.905751188	0.571194464	3.336431473	0.000848613	0.040471776
	chr7_106864959_106865460	43.54824821	1.031631603	0.309253947	3.335872068	0.000850323	0.04053291
	chr16_13994499_13995000	63.72705818	-1.492547221	0.447505066	-3.335263295	0.000852187	0.040601343
	chr9_33143176_33143677	93.06297074	-1.114749952	0.3342607	-3.334971633	0.000853081	0.040623538
	chr4_138954033_138954534	90.31594226	1.195688501	0.358549889	3.334789773	0.000853639	0.040629706
	chr14_103206114_103206615	114.0460742	-0.855411941	0.256540843	-3.334408397	0.000854811	0.040665047
	chr15_63497045_63497546	35.71325996	1.096940099	0.329020233	3.333959398	0.000856192	0.040710319
	chr9_16282182_16282683	44.38028727	-1.453166809	0.435889109	-3.333799305	0.000856684	0.040713339
	chr10_104291355_104291856	144.6387181	-0.541250719	0.162370624	-3.333427607	0.00085783	0.040728223
	chr2_226495691_226496192	78.33171407	-1.892338479	0.567686974	-3.333418887	0.000857857	0.040728223
	chr17_66691540_66692041	117.0415592	-1.405607574	0.421708396	-3.333126841	0.000858758	0.040738034
[truncated: 92,819 more rows]
