# Supplementary material for: Systematic Chromatin Accessibility Analysis Based on Different Immunological Subtypes of Clear Cell Renal Cell Carcinoma
Source: Front Oncol. 2021 Apr 16;11:575425. doi: 10.3389/fonc.2021.575425 (PMC8085385; doi:10.3389/fonc.2021.575425)
Supplement: Supplementary file 8 [file DataSheet_8.xls]

Supplementary Table 8
	db_index	motif_id	motif_alt_id	consensus	E-value	adj_p-value	log_adj_p-value	bin_location	bin_width	total_width	sites_in_bin	total_sites	p_success	p-value	mult_tests
	3	SP1_HUMAN.H11MO.1.A		VGGGGGCGGGGCCK	2.30E-64	2.90E-67	-153.21	0	146	488	892	1788	0.29918	1.20E-69	243
	3	KLF12_HUMAN.H11MO.0.C		VGGGGCGGGGC	5.80E-50	7.40E-53	-120.04	0	145	491	846	1797	0.29532	3.00E-55	245
	3	KLF1_HUMAN.H11MO.0.A		DGGGYGKGGCYGGG	8.80E-50	1.10E-52	-119.62	0	140	488	863	1890	0.28689	4.60E-55	243
	3	SP3_HUMAN.H11MO.0.B		SGVVGGGGGCGGGGCBRGSS	2.30E-49	2.90E-52	-118.68	0	114	482	806	2064	0.23651	1.20E-54	240
	3	SP1_HUMAN.H11MO.0.A		VGGGGGCGGGGCCKGGGGGGGG	7.90E-48	1.00E-50	-115.12	0	144	480	588	1135	0.3	4.20E-53	239
	3	KLF3_HUMAN.H11MO.0.B		GGRGVDGGGCGGGGCYGGG	1.30E-46	1.60E-49	-112.34	0	117	483	773	1945	0.24224	6.70E-52	241
	1	GGSVGGGSNGGRGGSGGSGSG	MEME-1	GGSVGGGSNGGRGGSGGSGSG	3.30E-42	4.20E-45	-102.19	0	127	481	770	1832	0.26403	1.70E-47	240
	3	SP2_HUMAN.H11MO.0.A		GGSSVGGGGGCGGGGCCDGSGS	3.50E-42	4.40E-45	-102.13	0	126	480	782	1878	0.2625	1.80E-47	239
	3	KLF5_HUMAN.H11MO.0.A		WGGGTGKGGCDGGG	1.40E-38	1.70E-41	-93.85	0	112	488	791	2194	0.22951	7.20E-44	243
	3	SP2_HUMAN.H11MO.1.B		RGGRGGCGGGGC	1.80E-36	2.30E-39	-88.98	0	154	490	937	2050	0.31429	9.30E-42	244
	2	TDACTCA	DREME-2	TGACTCA	1.20E-35	1.50E-38	-87.11	0	93	495	251	584	0.18788	6.00E-41	247
	3	KLF9_HUMAN.H11MO.0.C		GRRGKGGGCGTGGCC	2.80E-34	3.60E-37	-83.91	0	133	487	583	1317	0.2731	1.50E-39	243
	3	ZN554_HUMAN.H11MO.1.D		GCWGAGYCA	3.50E-34	4.40E-37	-83.7	0	141	493	965	2338	0.286	1.80E-39	246
	3	BACH1_HUMAN.H11MO.0.A		TGCTGAGTCABSS	1.00E-33	1.30E-36	-82.62	0	153	489	913	2023	0.31288	5.40E-39	244
	3	KLF4_HUMAN.H11MO.0.A		WGGGYGKGGC	3.60E-33	4.60E-36	-81.36	0	104	492	640	1879	0.21138	1.90E-38	245
	3	FOSL1_HUMAN.H11MO.0.A		KRVTGAGTCAYH	8.30E-33	1.10E-35	-80.54	0	142	490	520	1097	0.2898	4.30E-38	244
	2	CYCCDCCC	DREME-3	CYCCDCCC	2.20E-32	2.80E-35	-79.56	0	140	494	520	1121	0.2834	1.10E-37	246
	3	FOSL2_HUMAN.H11MO.0.A		NDRTGAGTCAYH	5.30E-31	6.70E-34	-76.38	0	142	490	531	1138	0.2898	2.80E-36	244
	3	JUND_HUMAN.H11MO.0.A		RRTGAGTCAYY	1.10E-30	1.40E-33	-75.65	0	141	491	721	1674	0.28717	5.70E-36	245
	3	MAZ_HUMAN.H11MO.1.A		RRGGGAGGGGS	3.20E-30	4.00E-33	-74.59	0	145	491	870	2048	0.29532	1.60E-35	245
	3	CTCFL_HUMAN.H11MO.0.A		GCCDSYAGGGGGCGCYV	9.50E-28	1.20E-30	-68.88	0	83	485	415	1372	0.17113	5.00E-33	242
	3	JUN_HUMAN.H11MO.0.A		DRTGAGTCAYH	2.10E-27	2.70E-30	-68.1	0	141	491	676	1580	0.28717	1.10E-32	245
	3	FOS_HUMAN.H11MO.0.A		VTGAGTCAB	8.70E-27	1.10E-29	-66.68	0	141	493	790	1921	0.286	4.50E-32	246
	3	CTCF_HUMAN.H11MO.0.A		YGGCCACCAGRKGGCRSYV	2.10E-25	2.60E-28	-63.5	0	131	483	475	1099	0.27122	1.10E-30	241
	3	NF2L2_HUMAN.H11MO.0.A		WWYTGCTGAGTCAT	3.80E-25	4.80E-28	-62.9	0	158	488	453	889	0.32377	2.00E-30	243
	3	E2F4_HUMAN.H11MO.0.A		SRGGGCGGGAARD	8.90E-25	1.10E-27	-62.04	0	125	489	762	2065	0.25562	4.60E-30	244
	3	KLF6_HUMAN.H11MO.0.A		GSRRGGGHGGGGMHGGGRV	1.20E-24	1.60E-27	-61.73	0	135	483	878	2251	0.2795	6.50E-30	241
	3	KLF14_HUMAN.H11MO.0.D		DRGKGGGCGTGGY	1.40E-24	1.80E-27	-61.57	0	131	489	517	1240	0.26789	7.50E-30	244
	3	BACH2_HUMAN.H11MO.0.A		TGCTGAGTCAB	5.00E-24	6.40E-27	-60.31	0	119	491	677	1893	0.24236	2.60E-29	245
	3	EGR4_HUMAN.H11MO.0.D		GGSGGYRGGGM	6.90E-24	8.80E-27	-59.99	0	161	491	731	1576	0.3279	3.60E-29	245
	3	JUNB_HUMAN.H11MO.0.A		DVTGAGTCABH	2.20E-23	2.80E-26	-58.83	0	141	491	732	1785	0.28717	1.20E-28	245
	3	NFE2_HUMAN.H11MO.0.A		VVRTGACTCAGCA	3.50E-23	4.50E-26	-58.37	0	153	489	738	1670	0.31288	1.80E-28	244
	3	SP4_HUMAN.H11MO.1.A		GRRRGGGGMGGGGCBK	4.20E-23	5.40E-26	-58.18	0	102	486	640	2036	0.20988	2.20E-28	242
	3	NFIC_HUMAN.H11MO.0.A		CYTGGCHBYMWGCCARG	2.30E-22	2.90E-25	-56.51	0	143	485	916	2281	0.29485	1.20E-27	242
	3	SP4_HUMAN.H11MO.0.A		SRGVARGRGGCGGRGCHDRR	3.70E-22	4.70E-25	-56.01	0	102	482	692	2236	0.21162	2.00E-27	240
	3	FOSB_HUMAN.H11MO.0.A		RTGAGTCAB	2.00E-20	2.60E-23	-52.02	0	145	493	819	2034	0.29412	1.00E-25	246
	3	SALL4_HUMAN.H11MO.0.B		GSDGGGWGGG	1.40E-19	1.80E-22	-50.07	0	156	492	980	2346	0.31707	7.30E-25	245
	3	ZN148_HUMAN.H11MO.0.D		KGRGKGGGGGAGGGG	1.50E-19	1.90E-22	-50.01	0	149	487	795	1906	0.30595	7.80E-25	243
	3	PAX5_HUMAN.H11MO.0.A		SCSKGGGCARCVRAGCGWGAC	2.20E-18	2.90E-21	-47.31	0	145	481	754	1831	0.30146	1.20E-23	240
	3	MAFK_HUMAN.H11MO.1.A		TGCTGAGTCAGCA	1.40E-17	1.80E-20	-45.44	0	179	489	955	2020	0.36605	7.50E-23	244
	3	PURA_HUMAN.H11MO.0.D		GGWRKKGGDGGGCVKGG	2.80E-17	3.50E-20	-44.79	0	143	485	886	2269	0.29485	1.50E-22	242
	3	MXI1_HUMAN.H11MO.0.A		VCACGTGGSNGSBGS	2.80E-17	3.60E-20	-44.77	0	183	487	982	2040	0.37577	1.50E-22	243
	3	ZN563_HUMAN.H11MO.1.C		SHRGCAGCWSWG	3.30E-17	4.30E-20	-44.6	0	188	490	1143	2372	0.38367	1.70E-22	244
	3	TFCP2_HUMAN.H11MO.0.D		SCCTGMNCDSRCCRGA	1.20E-16	1.50E-19	-43.37	0	114	486	729	2256	0.23457	6.00E-22	242
	3	USF2_HUMAN.H11MO.0.A		GGGTCACGTGRBSVSSSSB	1.20E-16	1.60E-19	-43.29	0	121	483	325	801	0.25052	6.60E-22	241
	3	EGR1_HUMAN.H11MO.0.A		VDRDGCGKGGGYGGRRR	1.80E-16	2.30E-19	-42.92	0	143	485	866	2224	0.29485	9.50E-22	242
	3	KLF16_HUMAN.H11MO.0.D		GGGGGYGKGKBGGGGGGGG	5.90E-16	7.50E-19	-41.73	0	145	483	774	1930	0.30021	3.10E-21	241
	3	ZN554_HUMAN.H11MO.0.C		GCWGAGYCANGTRGDKKRCT	1.90E-15	2.40E-18	-40.59	0	172	482	1008	2227	0.35685	9.80E-21	240
	3	MYCN_HUMAN.H11MO.0.A		RGCCACGTGSDS	3.40E-15	4.30E-18	-39.98	0	160	490	768	1780	0.32653	1.80E-20	244
	3	TBX15_HUMAN.H11MO.0.D		GGGGGGGGGGGGGTGGGDR	5.30E-15	6.70E-18	-39.54	0	141	483	748	1919	0.29193	2.80E-20	241
	3	MYC_HUMAN.H11MO.0.A		RCCACGTGCTB	2.50E-14	3.10E-17	-38	0	163	491	763	1752	0.33198	1.30E-19	245
	3	MXI1_HUMAN.H11MO.1.A		SCCACGTGSYB	2.70E-14	3.40E-17	-37.91	0	179	491	1012	2209	0.36456	1.40E-19	245
	3	MAX_HUMAN.H11MO.0.A		VRGCACGTGG	5.70E-14	7.30E-17	-37.15	0	184	492	968	2058	0.37398	3.00E-19	245
	3	PATZ1_HUMAN.H11MO.0.C		GGGGMGGGGGMKGGRRVGGVRG	5.90E-14	7.60E-17	-37.12	0	182	480	1034	2188	0.37917	3.20E-19	239
	3	EGR2_HUMAN.H11MO.1.A		GRDGHGKGGGHGGRGG	7.20E-14	9.10E-17	-36.93	0	142	486	815	2135	0.29218	3.80E-19	242
	3	USF1_HUMAN.H11MO.0.A		RGTCACGTGRBS	7.20E-14	9.10E-17	-36.93	0	158	490	361	754	0.32245	3.70E-19	244
	3	ZN281_HUMAN.H11MO.0.A		RGGWGGGGGAGGGGV	1.40E-13	1.80E-16	-36.24	0	137	487	685	1817	0.28131	7.50E-19	243
	3	KLF13_HUMAN.H11MO.0.D		DRGKGGGCGKD	1.70E-13	2.20E-16	-36.06	0	155	491	446	992	0.31568	8.90E-19	245
	3	THAP1_HUMAN.H11MO.0.C		SGCCGCCATSTYGGSYBCGGGC	2.30E-13	3.00E-16	-35.75	0	206	480	970	1826	0.42917	1.20E-18	239
	3	MAFF_HUMAN.H11MO.1.B		TGCTGASTC	4.90E-13	6.30E-16	-35	0	181	493	1044	2292	0.36714	2.60E-18	246
	3	NFIB_HUMAN.H11MO.0.D		YCYTGGCAS	5.20E-13	6.70E-16	-34.95	0	123	493	743	2245	0.24949	2.70E-18	246
	3	ZBT14_HUMAN.H11MO.0.C		GGAGCGCGC	7.20E-13	9.10E-16	-34.63	0	231	493	576	947	0.46856	3.70E-18	246
	3	BATF_HUMAN.H11MO.1.A		DATGAYKCAAH	1.10E-12	1.40E-15	-34.21	0	129	491	654	1851	0.26273	5.70E-18	245
	3	CR3L2_HUMAN.H11MO.0.D		TGATGACGTGGCA	1.80E-12	2.30E-15	-33.69	0	113	489	285	774	0.23108	9.60E-18	244
	3	XBP1_HUMAN.H11MO.0.D		GSKGACGTGGC	2.70E-12	3.40E-15	-33.32	0	165	491	919	2170	0.33605	1.40E-17	245
	3	TBX1_HUMAN.H11MO.0.D		GGGYGGGYAGGGGTGGGMDD	3.10E-12	3.90E-15	-33.17	0	126	482	594	1670	0.26141	1.60E-17	240
	3	ZFX_HUMAN.H11MO.1.A		DGVRGVVSAGGCCKVGG	7.80E-12	1.00E-14	-32.24	0	135	485	823	2295	0.27835	4.10E-17	242
	2	CMGCC	DREME-10	CMGCC	1.60E-11	2.10E-14	-31.51	0	169	497	949	2237	0.34004	8.40E-17	248
	3	KLF15_HUMAN.H11MO.0.A		RGGGMGGRGVDGGGGGRGG	4.80E-11	6.10E-14	-30.42	0	109	483	602	1975	0.22567	2.50E-16	241
	3	ARNT_HUMAN.H11MO.0.B		STACGTGMC	5.40E-11	6.90E-14	-30.31	0	175	493	776	1723	0.35497	2.80E-16	246
	3	ARNT2_HUMAN.H11MO.0.D		GNCGTGGSASRC	6.50E-11	8.30E-14	-30.12	0	254	490	1334	2209	0.51837	3.40E-16	244
	3	ETV1_HUMAN.H11MO.0.A		SRCCGGAAGYG	6.70E-11	8.50E-14	-30.1	0	225	491	1072	1950	0.45825	3.50E-16	245
	2	CACGTR	DREME-5	CACGTR	7.70E-11	9.80E-14	-29.96	0	116	496	163	388	0.23387	3.90E-16	247
	3	RFX1_HUMAN.H11MO.0.B		SSSSCBGTTGCCAKGGVRACSS	9.30E-11	1.20E-13	-29.76	0	138	480	523	1341	0.2875	5.00E-16	239
	3	CREB5_HUMAN.H11MO.0.D		RRTGACGTMAT	1.40E-10	1.70E-13	-29.39	0	93	491	91	211	0.18941	7.10E-16	245
	3	ELK4_HUMAN.H11MO.0.A		SVCCGGAAGTGV	1.40E-10	1.80E-13	-29.32	0	322	490	1276	1708	0.65714	7.50E-16	244
	3	ATF7_HUMAN.H11MO.0.D		KRTGACGTCAT	2.40E-10	3.10E-13	-28.8	0	97	491	73	149	0.19756	1.30E-15	245
	2	CGTSAC	DREME-9	CGTSAC	3.90E-10	4.90E-13	-28.34	0	158	496	236	478	0.31855	2.00E-15	247
	3	BMAL1_HUMAN.H11MO.0.A		KSCACGTGHSY	4.50E-10	5.80E-13	-28.18	0	129	491	688	2010	0.26273	2.40E-15	245
	3	TFDP1_HUMAN.H11MO.0.C		RRRRGGCGGGAARN	9.20E-10	1.20E-12	-27.48	0	116	488	688	2219	0.2377	4.80E-15	243
	3	NR1H4_HUMAN.H11MO.0.B		RRGGKCAVTGRCCBSGVGG	1.10E-09	1.40E-12	-27.31	0	149	483	773	1980	0.30849	5.70E-15	241
	3	ELK1_HUMAN.H11MO.0.B		RCCGGAAGTGV	1.30E-09	1.70E-12	-27.1	0	227	491	978	1764	0.46232	7.00E-15	245
	3	HEY1_HUMAN.H11MO.0.D		KGRCACGTGBCK	1.40E-09	1.80E-12	-27.04	0	184	490	551	1128	0.37551	7.40E-15	244
	3	MITF_HUMAN.H11MO.0.A		TCACGTGACC	1.50E-09	1.90E-12	-26.98	0	128	492	463	1294	0.26016	7.80E-15	245
	3	ESR1_HUMAN.H11MO.0.A		AGGTCASMSTGACCY	2.20E-09	2.80E-12	-26.58	0	129	487	654	1898	0.26489	1.20E-14	243
	3	EPAS1_HUMAN.H11MO.0.B		VTACGTGMC	2.30E-09	3.00E-12	-26.55	0	127	493	626	1853	0.25761	1.20E-14	246
	2	CYGGGM	DREME-6	CTGGGM	2.30E-09	3.00E-12	-26.54	0	156	496	795	2012	0.31452	1.20E-14	247
	3	NFIA_HUMAN.H11MO.0.C		TTGGCHNRNWGCCAR	2.40E-09	3.10E-12	-26.51	0	169	487	974	2297	0.34702	1.30E-14	243
	3	ESR2_HUMAN.H11MO.0.A		RGGTCASCSTGMCCY	2.80E-09	3.60E-12	-26.34	0	103	487	600	2133	0.2115	1.50E-14	243
	3	ZIC1_HUMAN.H11MO.0.B		KGGGWGGTS	2.90E-09	3.70E-12	-26.32	0	101	493	632	2334	0.20487	1.50E-14	246
	3	WT1_HUMAN.H11MO.0.C		RGGVGGGGGAGGRGGVGGRG	5.00E-09	6.30E-12	-25.78	0	158	482	793	1936	0.3278	2.60E-14	240
	3	BHE41_HUMAN.H11MO.0.D		WSVRKSYCACGTGMWGRRRV	1.10E-08	1.40E-11	-24.97	0	176	482	561	1192	0.36515	6.00E-14	240
	3	ATF3_HUMAN.H11MO.0.A		GGTSACGTGAB	1.60E-08	2.00E-11	-24.62	0	157	491	735	1827	0.31976	8.30E-14	245
	3	ZFX_HUMAN.H11MO.0.A		SCAGGCCBCR	1.80E-08	2.30E-11	-24.49	0	92	492	501	1967	0.18699	9.50E-14	245
	3	NR1H4_HUMAN.H11MO.1.B		RGGTCAKT	2.60E-08	3.30E-11	-24.14	0	150	494	879	2348	0.30364	1.30E-13	246
	3	AP2D_HUMAN.H11MO.0.D		CGCCYGVGGCSCGT	2.70E-08	3.40E-11	-24.11	0	86	488	286	1072	0.17623	1.40E-13	243
	3	ZN219_HUMAN.H11MO.0.D		GDGGGGGGYGGA	4.20E-08	5.30E-11	-23.66	0	126	490	625	1880	0.25714	2.20E-13	244
	3	HIC2_HUMAN.H11MO.0.D		HCRTGCCAGVN	4.70E-08	6.00E-11	-23.54	0	119	491	540	1686	0.24236	2.40E-13	245
	3	ELF2_HUMAN.H11MO.0.C		RAVCCGGAAGTGR	6.80E-08	8.60E-11	-23.18	0	353	489	1687	2136	0.72188	3.50E-13	244
	3	JDP2_HUMAN.H11MO.0.D		BGATGACGTCAY	9.40E-08	1.20E-10	-22.85	0	212	490	203	321	0.43265	4.90E-13	244
	3	ZN563_HUMAN.H11MO.0.C		RGGNTCMTNDCHGGCAGCTGY	1.00E-07	1.30E-10	-22.78	0	149	481	871	2293	0.30977	5.30E-13	240
	3	HES1_HUMAN.H11MO.0.D		VMGVCACGMGMCM	1.20E-07	1.50E-10	-22.63	0	175	489	967	2243	0.35787	6.10E-13	244
	3	COT1_HUMAN.H11MO.0.C		GRGGKSARAGGTCAGGG	1.40E-07	1.80E-10	-22.42	0	127	485	755	2299	0.26186	7.50E-13	242
	3	AP2B_HUMAN.H11MO.0.B		GCCYGVGGGS	1.50E-07	1.90E-10	-22.4	0	138	492	771	2202	0.28049	7.60E-13	245
	3	NFYB_HUMAN.H11MO.0.A		YRRCCAATSAGMR	1.50E-07	1.90E-10	-22.38	0	107	489	339	1087	0.21881	7.80E-13	244
	3	MLX_HUMAN.H11MO.0.D		YGATCACGTGN	2.40E-07	3.10E-10	-21.91	0	161	491	132	240	0.3279	1.20E-12	245
	3	EGR2_HUMAN.H11MO.0.A		GRGRRKGWGKGGGHGGRG	2.80E-07	3.50E-10	-21.76	0	142	484	801	2208	0.29339	1.50E-12	241
	3	NRF1_HUMAN.H11MO.0.A		CWSTGCGCATGCGCRDS	2.90E-07	3.70E-10	-21.71	0	219	485	313	516	0.45155	1.50E-12	242
	3	E2F1_HUMAN.H11MO.0.A		RRNKGGCGGGAARR	3.60E-07	4.60E-10	-21.49	0	148	488	774	2062	0.30328	1.90E-12	243
	3	MAZ_HUMAN.H11MO.0.A		GGGGGAGGGGGDGRGRRRGRRG	4.90E-07	6.20E-10	-21.2	0	94	480	564	2197	0.19583	2.60E-12	239
	3	E2F7_HUMAN.H11MO.0.B		GDGGCGGGAARDR	1.40E-06	1.80E-09	-20.13	0	209	489	1159	2332	0.4274	7.40E-12	244
	3	FOXI1_HUMAN.H11MO.0.B		YTBTGATTGGYY	1.50E-06	1.90E-09	-20.06	0	108	490	136	360	0.22041	7.90E-12	244
	3	PROX1_HUMAN.H11MO.0.D		KGGKARGGCGKSKKGGG	1.60E-06	2.10E-09	-19.99	0	113	485	673	2285	0.23299	8.60E-12	242
	3	NFIC_HUMAN.H11MO.1.A		TYYTGGCWS	2.00E-06	2.60E-09	-19.77	0	125	493	733	2322	0.25355	1.10E-11	246
	3	BHA15_HUMAN.H11MO.0.B		SSAGCAGCTGG	2.10E-06	2.70E-09	-19.73	0	197	491	980	2066	0.40122	1.10E-11	245
	3	GABPA_HUMAN.H11MO.0.A		GVVRCCGGAAGTGV	2.90E-06	3.70E-09	-19.42	0	326	488	1358	1835	0.66803	1.50E-11	243
	3	MAFG_HUMAN.H11MO.0.A		RWWWNTGCTGASTCAGCA	3.90E-06	5.00E-09	-19.11	0	146	484	190	416	0.30165	2.10E-11	241
	3	ZN449_HUMAN.H11MO.0.C		TGGTTGGGCTB	4.80E-06	6.10E-09	-18.92	0	117	491	624	2066	0.23829	2.50E-11	245
	3	NFIA_HUMAN.H11MO.1.D		MTTGGCW	5.40E-06	6.80E-09	-18.8	0	111	495	671	2379	0.22424	2.80E-11	247
	2	DCCAATCA	DREME-8	DCCAATCA	6.30E-06	8.00E-09	-18.65	0	112	494	68	143	0.22672	3.20E-11	246
	3	MAFB_HUMAN.H11MO.0.B		TGCTGASTYAD	7.30E-06	9.30E-09	-18.49	0	183	491	1031	2351	0.37271	3.80E-11	245
	3	NRL_HUMAN.H11MO.0.D		TGCTGACKYWR	7.50E-06	9.60E-09	-18.47	0	183	491	972	2207	0.37271	3.90E-11	245
	3	ZSC31_HUMAN.H11MO.0.C		RGCAGCAGGGCARTTAKR	7.80E-06	1.00E-08	-18.42	0	154	484	811	2105	0.31818	4.10E-11	241
	3	ZN740_HUMAN.H11MO.0.D		DKKGGGGGGGHRDK	8.50E-06	1.10E-08	-18.34	0	144	488	658	1795	0.29508	4.50E-11	243
	3	ZBT7B_HUMAN.H11MO.0.D		SSCSGTTGCCATGGVRACSGS	9.60E-06	1.20E-08	-18.22	0	149	481	367	887	0.30977	5.10E-11	240
	3	ITF2_HUMAN.H11MO.0.C		DGCAGSTGKS	1.10E-05	1.40E-08	-18.11	0	184	492	1038	2364	0.37398	5.60E-11	245
	3	ATF6A_HUMAN.H11MO.0.B		GKGSTGACGTGG	1.10E-05	1.40E-08	-18.07	0	166	490	219	448	0.33878	5.80E-11	244
	3	AP2C_HUMAN.H11MO.0.A		VTGSCCTGRGGSHR	1.30E-05	1.60E-08	-17.93	0	146	488	695	1887	0.29918	6.70E-11	243
	3	ZSC22_HUMAN.H11MO.0.C		RGKCWGAGGGMGGAGG	1.30E-05	1.70E-08	-17.9	0	78	486	438	2038	0.16049	7.00E-11	242
	3	RARG_HUMAN.H11MO.1.B		VAGGTCAS	1.40E-05	1.80E-08	-17.84	0	154	494	854	2277	0.31174	7.30E-11	246
	3	CREB1_HUMAN.H11MO.0.A		NRRTGACGTMA	1.60E-05	2.10E-08	-17.69	0	49	491	265	1789	0.0998	8.50E-11	245
	3	HAND1_HUMAN.H11MO.1.D		KSYCTGG	1.90E-05	2.40E-08	-17.54	0	91	495	565	2393	0.18384	9.80E-11	247
	3	RARA_HUMAN.H11MO.1.A		VAGGTCAGRG	2.20E-05	2.80E-08	-17.39	0	110	492	645	2299	0.22358	1.10E-10	245
	3	COT1_HUMAN.H11MO.1.C		BSARAGGTCAGRG	2.70E-05	3.40E-08	-17.19	0	129	489	740	2287	0.2638	1.40E-10	244
	3	ELK3_HUMAN.H11MO.0.D		VMCHGGAARTSC	3.60E-05	4.50E-08	-16.91	0	278	490	999	1547	0.56735	1.90E-10	244
	3	NR0B1_HUMAN.H11MO.0.D		GMGKGGGASR	5.00E-05	6.30E-08	-16.57	0	146	492	797	2224	0.29675	2.60E-10	245
	3	AHR_HUMAN.H11MO.0.B		DTYGCGTGM	5.10E-05	6.40E-08	-16.56	0	137	493	525	1490	0.27789	2.60E-10	246
	3	ATF2_HUMAN.H11MO.2.C		RRTGACGTCAS	5.20E-05	6.60E-08	-16.53	0	93	491	55	127	0.18941	2.70E-10	245
	3	PTF1A_HUMAN.H11MO.1.B		RGCAGCTGG	5.20E-05	6.60E-08	-16.53	0	191	493	1044	2316	0.38742	2.70E-10	246
	3	CEBPZ_HUMAN.H11MO.0.D		DCTSATTGGCT	5.50E-05	7.00E-08	-16.48	0	107	491	214	663	0.21792	2.90E-10	245
	3	MAFK_HUMAN.H11MO.0.A		RAWWHTGCTGASTCAGCA	7.70E-05	9.80E-08	-16.14	0	180	484	404	849	0.3719	4.00E-10	241
	3	ZN322_HUMAN.H11MO.0.B		GWGCCTGSTACWSWGCCTGR	1.20E-04	1.50E-07	-15.69	0	136	482	643	1852	0.28216	6.40E-10	240
	3	ATF1_HUMAN.H11MO.0.B		HRRTGACGYMA	1.40E-04	1.70E-07	-15.57	0	111	491	588	2075	0.22607	7.00E-10	245
	3	HIF1A_HUMAN.H11MO.0.C		GDACGTGM	1.50E-04	1.90E-07	-15.45	0	176	494	923	2205	0.35628	7.90E-10	246
	3	P63_HUMAN.H11MO.0.A		DRCAWGYCCAGRCWTGYYB	1.70E-04	2.10E-07	-15.37	0	179	483	503	1092	0.3706	8.80E-10	241
	3	TFE2_HUMAN.H11MO.0.A		SMCAGCTGCWB	1.70E-04	2.20E-07	-15.33	0	191	491	872	1907	0.389	9.00E-10	245
	3	BHE40_HUMAN.H11MO.0.A		DGCACGTGAS	2.00E-04	2.50E-07	-15.2	0	158	492	683	1753	0.32114	1.00E-09	245
	3	MAFG_HUMAN.H11MO.1.A		TGCTGAGT	2.00E-04	2.60E-07	-15.17	0	150	494	858	2374	0.30364	1.00E-09	246
	3	MAF_HUMAN.H11MO.1.B		TGCTGAST	2.10E-04	2.60E-07	-15.15	0	150	494	828	2286	0.30364	1.10E-09	246
	3	ELF1_HUMAN.H11MO.0.A		VRACCCGGAAGTGS	2.10E-04	2.70E-07	-15.12	0	334	488	1436	1923	0.68443	1.10E-09	243
	3	KLF8_HUMAN.H11MO.0.C		CAGGGKGTG	2.20E-04	2.80E-07	-15.11	0	95	493	461	1848	0.1927	1.10E-09	246
	3	P63_HUMAN.H11MO.1.A		VDRCATGCCTG	2.30E-04	3.00E-07	-15.04	0	121	491	671	2217	0.24644	1.20E-09	245
	3	PAX1_HUMAN.H11MO.0.D		YSGTCACGCWTGANTGV	2.30E-04	3.00E-07	-15.03	0	253	485	277	415	0.52165	1.20E-09	242
	3	ZBT17_HUMAN.H11MO.0.A		SRRGGWGGGGGAGGGGMRR	2.70E-04	3.40E-07	-14.89	0	193	483	1075	2335	0.39959	1.40E-09	241
	3	MAFA_HUMAN.H11MO.0.D		STGCTGACBMYGCAGYHTYCV	3.10E-04	4.00E-07	-14.73	0	155	481	821	2142	0.32225	1.70E-09	240
	3	ZIC3_HUMAN.H11MO.0.B		GGCYHCCTGCTGWGH	3.30E-04	4.20E-07	-14.68	0	145	487	712	1979	0.29774	1.70E-09	243
	3	P73_HUMAN.H11MO.0.A		RRRCAWGYCCARRCWTGYC	5.90E-04	7.50E-07	-14.1	0	125	483	577	1800	0.2588	3.10E-09	241
	3	OSR2_HUMAN.H11MO.0.C		GBYSCWGCTNCTGYDG	6.10E-04	7.70E-07	-14.07	0	246	486	1289	2272	0.50617	3.20E-09	242
	3	NFYA_HUMAN.H11MO.0.A		BYRRCCAATCAGAR	6.40E-04	8.20E-07	-14.02	0	92	488	323	1266	0.18852	3.40E-09	243
	3	TFE3_HUMAN.H11MO.0.B		RGTCACGTGA	6.90E-04	8.70E-07	-13.95	0	156	492	528	1345	0.31707	3.60E-09	245
	3	HEY2_HUMAN.H11MO.0.D		GKBGGCWCGTGGCHTBV	7.80E-04	9.90E-07	-13.82	0	139	485	428	1174	0.2866	4.10E-09	242
	3	WT1_HUMAN.H11MO.1.B		GWGGGAGGAGS	9.00E-04	1.10E-06	-13.68	0	141	491	802	2344	0.28717	4.70E-09	245
	3	ZN708_HUMAN.H11MO.1.D		AGGYACAGC	1.10E-03	1.40E-06	-13.48	0	235	493	1148	2130	0.47667	5.70E-09	246
	3	ETS1_HUMAN.H11MO.0.A		RRRCMGGAAGTGG	1.10E-03	1.40E-06	-13.47	0	331	489	1559	2124	0.67689	5.80E-09	244
	3	ZN335_HUMAN.H11MO.0.A		RGCTGYCYNBVSCKMTGCCTGW	1.10E-03	1.40E-06	-13.45	0	154	480	720	1878	0.32083	6.10E-09	239
	3	SMAD3_HUMAN.H11MO.0.B		SYCTSHCWSCWS	1.20E-03	1.50E-06	-13.4	0	142	490	822	2392	0.2898	6.20E-09	244
	3	SRBP2_HUMAN.H11MO.0.B		VSGTGGGGWGABG	1.20E-03	1.50E-06	-13.38	0	87	489	530	2366	0.17791	6.30E-09	244
	3	HES5_HUMAN.H11MO.0.D		YGGCACGTGYCR	1.30E-03	1.70E-06	-13.3	0	176	490	115	207	0.35918	6.80E-09	244
	3	ZF64A_HUMAN.H11MO.0.D		GGGGCCCGGGAMYCDG	1.30E-03	1.70E-06	-13.29	0	152	486	711	1898	0.31276	7.00E-09	242
	3	RFX2_HUMAN.H11MO.0.A		CKGTTGCCATGGCRACVS	1.40E-03	1.80E-06	-13.23	0	274	484	359	521	0.56612	7.40E-09	241
	3	MECP2_HUMAN.H11MO.0.C		SCCGGRR	1.60E-03	2.00E-06	-13.11	0	141	495	411	1133	0.28485	8.20E-09	247
	3	ASCL2_HUMAN.H11MO.0.D		VCASCTGCT	1.70E-03	2.10E-06	-13.07	0	175	493	864	2082	0.35497	8.50E-09	246
	3	NF2L1_HUMAN.H11MO.0.C		HGTCATN	1.70E-03	2.20E-06	-13.04	0	81	495	472	2259	0.16364	8.80E-09	247
	3	ESR2_HUMAN.H11MO.1.A		AGGTCAS	2.00E-03	2.60E-06	-12.87	0	155	495	838	2272	0.31313	1.00E-08	247
	3	RORG_HUMAN.H11MO.0.C		RRAASTRGGTCA	2.20E-03	2.80E-06	-12.77	0	102	490	544	2100	0.20816	1.20E-08	244
	2	ACATCMT	DREME-12	ACATCMT	2.30E-03	3.00E-06	-12.73	0	103	495	93	256	0.20808	1.20E-08	247
	3	NDF2_HUMAN.H11MO.0.B		RRCAGATGG	3.10E-03	4.00E-06	-12.44	0	203	493	999	2119	0.41176	1.60E-08	246
	3	MYOD1_HUMAN.H11MO.1.A		CHGCAGCTGTY	3.30E-03	4.20E-06	-12.38	0	155	491	702	1867	0.31568	1.70E-08	245
	3	MYOG_HUMAN.H11MO.0.B		CHSCAGCTGYYYB	4.30E-03	5.40E-06	-12.12	0	191	489	806	1772	0.39059	2.20E-08	244
	3	PATZ1_HUMAN.H11MO.1.C		AGGGAGGGG	4.70E-03	6.00E-06	-12.03	0	67	493	418	2377	0.1359	2.40E-08	246
	3	CREB3_HUMAN.H11MO.0.D		KGRTGACGTGGCA	5.00E-03	6.40E-06	-11.97	0	115	489	87	215	0.23517	2.60E-08	244
	3	MBD2_HUMAN.H11MO.0.B		SSGKCCGGMGR	5.30E-03	6.80E-06	-11.9	0	163	491	351	829	0.33198	2.80E-08	245
	3	MYOD1_HUMAN.H11MO.0.A		VCAGCTGYYBCYGBC	5.70E-03	7.20E-06	-11.84	0	155	487	669	1761	0.31828	3.00E-08	243
	3	PBX3_HUMAN.H11MO.1.A		TGATTGRCW	5.80E-03	7.40E-06	-11.81	0	85	493	444	2021	0.17241	3.00E-08	246
	3	PBX3_HUMAN.H11MO.0.A		TGABTGRCRGS	7.20E-03	9.20E-06	-11.6	0	193	491	1045	2332	0.39308	3.70E-08	245
	3	P73_HUMAN.H11MO.1.A		GRRCATGYCTGG	7.40E-03	9.50E-06	-11.57	0	128	490	672	2146	0.26122	3.90E-08	244
	3	NR1H3_HUMAN.H11MO.1.B		MVAGGTCAVR	7.50E-03	9.60E-06	-11.56	0	116	492	660	2320	0.23577	3.90E-08	245
	3	PTF1A_HUMAN.H11MO.0.B		SCAGCTGBYBBYBYYCHC	8.70E-03	1.10E-05	-11.41	0	250	484	1283	2238	0.51653	4.60E-08	241
	3	ZN341_HUMAN.H11MO.1.C		GGAASAGCC	9.30E-03	1.20E-05	-11.35	0	249	493	1302	2322	0.50507	4.80E-08	246
	3	MTF1_HUMAN.H11MO.0.C		MGKGCCGTGTGCAAARS	9.50E-03	1.20E-05	-11.33	0	113	485	187	562	0.23299	5.00E-08	242
	3	FEV_HUMAN.H11MO.0.B		GCVGGAAGYG	1.10E-02	1.30E-05	-11.22	0	280	492	1493	2398	0.56911	5.50E-08	245
	3	HEN1_HUMAN.H11MO.0.C		BGGGKMKCAGCTGCGKCCYY	1.30E-02	1.70E-05	-11	0	190	482	439	914	0.39419	7.00E-08	240
	3	E2F2_HUMAN.H11MO.0.B		GGCGCGAAAC	1.30E-02	1.70E-05	-10.99	0	158	492	465	1179	0.32114	6.90E-08	245
	3	ZIC2_HUMAN.H11MO.0.D		KRMYHCCTGCTGWGH	1.40E-02	1.80E-05	-10.92	0	107	487	622	2337	0.21971	7.40E-08	243
	3	ATF2_HUMAN.H11MO.1.B		WDDWGATGATGTCATCWWTW	1.50E-02	1.90E-05	-10.88	0	94	482	45	107	0.19502	7.80E-08	240
	3	HTF4_HUMAN.H11MO.0.A		DSCAGSTGKG	1.60E-02	2.00E-05	-10.82	0	168	492	922	2342	0.34146	8.20E-08	245
	3	EGR3_HUMAN.H11MO.0.D		WGAGTGGGYGT	2.40E-02	3.00E-05	-10.41	0	85	491	348	1550	0.17312	1.20E-07	245
	3	PLAG1_HUMAN.H11MO.0.D		GGRGGSMHNWVKAGGGG	3.20E-02	4.10E-05	-10.11	0	131	485	591	1820	0.2701	1.70E-07	242
	3	E2F4_HUMAN.H11MO.1.A		GGCGGGAADTTBNR	3.40E-02	4.30E-05	-10.05	0	222	488	1003	1956	0.45492	1.80E-07	243
	3	VEZF1_HUMAN.H11MO.1.C		RRRRGGAGGGGR	3.40E-02	4.40E-05	-10.04	0	52	490	333	2386	0.10612	1.80E-07	244
	3	NR2C2_HUMAN.H11MO.0.B		GSTYMVRGGTCA	4.10E-02	5.20E-05	-9.87	0	258	490	1227	2109	0.52653	2.10E-07	244
	3	ASCL1_HUMAN.H11MO.0.A		CHVCASCTGCYBYY	4.10E-02	5.20E-05	-9.86	0	192	488	942	2103	0.39344	2.20E-07	243
	3	HES7_HUMAN.H11MO.0.D		TGGCACGTGCCG	4.30E-02	5.40E-05	-9.82	0	100	490	45	106	0.20408	2.20E-07	244
	3	ESR1_HUMAN.H11MO.1.A		CHRGGTCASV	4.40E-02	5.60E-05	-9.8	0	122	492	646	2184	0.24797	2.30E-07	245
	3	VEZF1_HUMAN.H11MO.0.C		GGRRRRGRRGGAGGGGGRGRRR	5.20E-02	6.60E-05	-9.63	0	42	480	270	2276	0.0875	2.70E-07	239
	3	ZN335_HUMAN.H11MO.1.A		YGCCTGW	5.70E-02	7.20E-05	-9.54	0	157	495	845	2306	0.31717	2.90E-07	247
	3	GLI1_HUMAN.H11MO.0.D		YSTGGGTGGTCY	6.10E-02	7.70E-05	-9.47	0	104	490	524	2026	0.21224	3.20E-07	244
	3	ETV2_HUMAN.H11MO.0.B		RRARRCAGGAARYRGS	1.00E-01	1.30E-04	-8.93	0	332	486	1309	1777	0.68313	5.50E-07	242
	3	THB_HUMAN.H11MO.1.D		SGTSAGGTCA	1.20E-01	1.50E-04	-8.83	0	118	492	601	2101	0.23984	6.00E-07	245
	3	ZN263_HUMAN.H11MO.0.A		GGGAGGAGGRRGRGGRGGRR	1.20E-01	1.50E-04	-8.77	0	198	482	978	2112	0.41079	6.50E-07	240
	3	PKNX1_HUMAN.H11MO.0.B		TGABTGRCAGS	1.30E-01	1.60E-04	-8.74	0	177	491	903	2198	0.36049	6.50E-07	245
	3	ZN263_HUMAN.H11MO.1.A		SRGGGAGGASG	1.30E-01	1.70E-04	-8.71	0	143	491	616	1789	0.29124	6.80E-07	245
	3	RARG_HUMAN.H11MO.0.B		RGGTCASVRTGVCMTGRV	1.80E-01	2.30E-04	-8.36	0	138	484	758	2292	0.28512	9.70E-07	241
	3	ATF2_HUMAN.H11MO.0.B		RRTGABGTCAY	1.90E-01	2.50E-04	-8.3	0	121	491	572	1945	0.24644	1.00E-06	245
	3	RXRG_HUMAN.H11MO.0.B		GGTCAAAGGTCAH	2.70E-01	3.50E-04	-7.96	0	133	489	227	633	0.27198	1.40E-06	244
	3	E4F1_HUMAN.H11MO.0.D		YGTKACGTC	3.60E-01	4.60E-04	-7.68	0	121	493	162	475	0.24544	1.90E-06	246
	3	GLIS3_HUMAN.H11MO.0.D		GYGGGGGGTM	4.10E-01	5.20E-04	-7.57	0	122	492	616	2107	0.24797	2.10E-06	245
	3	AP2A_HUMAN.H11MO.0.A		ATKSCCTGRGGSHAD	4.20E-01	5.30E-04	-7.54	0	131	487	626	1982	0.26899	2.20E-06	243
	3	RUNX3_HUMAN.H11MO.0.A		BYTGTGGTTW	4.40E-01	5.60E-04	-7.49	0	118	492	567	1991	0.23984	2.30E-06	245
	3	ZIC4_HUMAN.H11MO.0.D		DCRCAGCGGGGGGTC	5.10E-01	6.50E-04	-7.34	0	63	487	180	997	0.12936	2.70E-06	243
	3	ETV7_HUMAN.H11MO.0.D		VAGGAAR	5.30E-01	6.70E-04	-7.31	0	333	495	1699	2372	0.67273	2.70E-06	247
	3	PEBB_HUMAN.H11MO.0.C		TYTGTGGTYWB	5.50E-01	7.00E-04	-7.26	0	145	491	752	2210	0.29532	2.90E-06	245
	3	NGN2_HUMAN.H11MO.0.D		RBARCAGATGGB	6.10E-01	7.80E-04	-7.16	0	242	490	956	1743	0.49388	3.20E-06	244
	3	P53_HUMAN.H11MO.1.A		GGRCATGYCYGGG	6.20E-01	7.90E-04	-7.15	0	165	489	671	1723	0.33742	3.20E-06	244
	3	NFYC_HUMAN.H11MO.0.A		BBRRCCAATCAGMR	6.40E-01	8.20E-04	-7.11	0	92	488	460	2007	0.18852	3.40E-06	243
	3	ZN770_HUMAN.H11MO.1.C		DGGAGGCYGRG	7.80E-01	9.90E-04	-6.92	0	75	491	354	1847	0.15275	4.00E-06	245
	3	GMEB2_HUMAN.H11MO.0.D		NBKTACGTVRN	8.50E-01	1.10E-03	-6.83	0	51	491	187	1302	0.10387	4.40E-06	245
	3	RFX5_HUMAN.H11MO.0.A		GTCABCWGTTGCYRGGSARA	1.00E+00	1.30E-03	-6.62	0	142	482	715	2109	0.29461	5.60E-06	240
	3	PLAL1_HUMAN.H11MO.0.D		CRGGGGGCCC	1.10E+00	1.50E-03	-6.53	0	60	492	286	1818	0.12195	6.00E-06	245
	3	TFAP4_HUMAN.H11MO.0.A		YCAGCTGWKB	1.20E+00	1.50E-03	-6.52	0	206	492	767	1622	0.4187	6.00E-06	245
	3	RORA_HUMAN.H11MO.0.C		AWSTRGGTCARRG	1.30E+00	1.60E-03	-6.41	0	153	489	838	2359	0.31288	6.70E-06	244
	3	ETV4_HUMAN.H11MO.0.B		VRCAGGAARBR	1.40E+00	1.80E-03	-6.33	0	327	491	1682	2377	0.66599	7.30E-06	245
	3	ZKSC1_HUMAN.H11MO.0.B		WGHRSMCCTACTRTGTGCH	1.40E+00	1.80E-03	-6.31	0	145	483	445	1244	0.30021	7.50E-06	241
	3	EHF_HUMAN.H11MO.0.B		VWACSAGGAAGTDVS	1.40E+00	1.80E-03	-6.31	0	327	487	1156	1601	0.67146	7.50E-06	243
	3	P53_HUMAN.H11MO.0.A		DGRCATGYCCAGRCATGYCY	1.50E+00	1.90E-03	-6.26	0	128	482	248	733	0.26556	8.00E-06	240
	3	ERG_HUMAN.H11MO.0.A		RRRSAGGAAGYGG	1.50E+00	2.00E-03	-6.23	0	331	489	1626	2261	0.67689	8.10E-06	244
	3	CLOCK_HUMAN.H11MO.0.C		CWGHCACGTGMVVM	1.60E+00	2.00E-03	-6.21	0	176	488	959	2376	0.36066	8.20E-06	243
	3	RFX4_HUMAN.H11MO.0.D		SGTTGCCATGGYWAC	1.70E+00	2.10E-03	-6.16	0	327	487	636	860	0.67146	8.70E-06	243
	3	SMAD4_HUMAN.H11MO.0.B		CWGTCTGDCACCT	1.70E+00	2.20E-03	-6.11	0	173	489	880	2212	0.35378	9.10E-06	244
	3	COT2_HUMAN.H11MO.1.A		RGRGYCARAGGTCARVR	2.50E+00	3.20E-03	-5.75	0	127	485	696	2312	0.26186	1.30E-05	242
	3	TBX20_HUMAN.H11MO.0.D		DRGTGHTGACAGSH	2.70E+00	3.40E-03	-5.68	0	288	488	1341	2112	0.59016	1.40E-05	243
	3	TFEB_HUMAN.H11MO.0.C		RGTCACGTG	2.90E+00	3.70E-03	-5.59	0	159	493	63	123	0.32252	1.50E-05	246
	3	ZN341_HUMAN.H11MO.0.C		GRGGRRRRGGRGRRGGAASAGC	3.50E+00	4.50E-03	-5.41	0	56	480	334	2298	0.11667	1.90E-05	239
	3	RUNX1_HUMAN.H11MO.0.A		BYTGTGGTTWB	3.80E+00	4.90E-03	-5.32	0	173	491	811	2045	0.35234	2.00E-05	245
	3	ZN467_HUMAN.H11MO.0.C		GGGGAGGGGRRGGRGRRGGRRR	4.50E+00	5.80E-03	-5.16	0	58	480	294	1928	0.12083	2.40E-05	239
	3	E2F6_HUMAN.H11MO.0.A		DGGGCGGGARRVR	5.00E+00	6.40E-03	-5.06	0	157	489	833	2309	0.32106	2.60E-05	244
	3	ZBTB4_HUMAN.H11MO.0.D		CCTAGATGGCAGGTGGG	5.70E+00	7.30E-03	-4.92	0	101	485	77	240	0.20825	3.00E-05	242
	3	RFX3_HUMAN.H11MO.0.B		BGTTRCCATGGYRA	5.90E+00	7.50E-03	-4.89	0	142	488	125	314	0.29098	3.10E-05	243
	3	TGIF1_HUMAN.H11MO.0.A		TGACAGS	6.30E+00	8.00E-03	-4.83	0	215	495	1131	2379	0.43434	3.30E-05	247
	3	THB_HUMAN.H11MO.0.C		GRSSYSASVTSAGGTCA	6.60E+00	8.40E-03	-4.78	0	209	485	856	1790	0.43093	3.50E-05	242
	3	ZNF18_HUMAN.H11MO.0.C		GGTGTGAACHSR	6.80E+00	8.60E-03	-4.76	0	112	490	483	1796	0.22857	3.50E-05	244
	3	SMAD1_HUMAN.H11MO.0.D		RSCCTGTCTGCC	7.00E+00	9.00E-03	-4.72	0	410	490	1939	2236	0.83673	3.70E-05	244
	3	SRBP1_HUMAN.H11MO.0.A		DGTSRGGTGAB	7.20E+00	9.20E-03	-4.69	0	89	491	495	2315	0.18126	3.80E-05	245
	3	ZN320_HUMAN.H11MO.0.C		GKGGGDCCMGGGGGCCWRTG	7.30E+00	9.30E-03	-4.67	0	92	482	346	1488	0.19087	3.90E-05	240
	3	MYF6_HUMAN.H11MO.0.C		CASCTGC	8.80E+00	1.10E-02	-4.5	0	151	495	532	1511	0.30505	4.50E-05	247
	3	ZN549_HUMAN.H11MO.0.C		WTTCATGAAYTGGGCAGCAY	9.50E+00	1.20E-02	-4.41	0	8	482	41	1254	0.0166	5.10E-05	240
	3	RXRA_HUMAN.H11MO.0.A		VRGDVRGNVARAGGTCARRG	9.80E+00	1.20E-02	-4.39	0	130	482	724	2368	0.26971	5.20E-05	240
	# CentriMo (Local Motif Enrichment Analysis): Version 5.0.5 compiled on Jul 15 2019 at 00:31:53
	# The format of this file is described at http://meme-suite.org//doc/centrimo-output-format.html.
	# centrimo -seqlen 501 -verbosity 1 -oc centrimo_out -bfile ./background -score 5.0 -ethresh 10.0 ./peak.fasta meme_out/meme.xml dreme_out/dreme.xml db/HUMAN/HOCOMOCOv11_full_HUMAN_mono_meme_format.meme
