# Supplementary material for: Systematic Chromatin Accessibility Analysis Based on Different Immunological Subtypes of Clear Cell Renal Cell Carcinoma
Source: Front Oncol. 2021 Apr 16;11:575425. doi: 10.3389/fonc.2021.575425 (PMC8085385; doi:10.3389/fonc.2021.575425)
Supplement: Supplementary file 9 [file DataSheet_9.csv]

Supplementary Table 9
	gene	P_Value
	ZIC2	4.15E-09
	PURA	9.47E-07
	CEBPZ	1.52E-06
	RORA	3.54E-06
	KLF9	3.69E-06
	RUNX1	3.78E-06
	MYCN	3.87E-06
	MXI1	6.61E-06
	MXI1.1	6.61E-06
	ZBTB4	7.39E-06
	NFIB	1.01E-05
	SALL4	1.35E-05
	BATF	2.18E-05
	ELF1	2.22E-05
	USF1	2.40E-05
	CTCF	4.25E-05
	KLF13	4.64E-05
	EPAS1	4.70E-05
	GABPA	6.03E-05
	ETS1	9.20E-05
	CLOCK	9.60E-05
	ZIC4	0.000125335
	KLF6	0.000134616
	RXRA	0.000144703
	TFDP1	0.000245498
	NFIA	0.000297189
	NFIA.1	0.000297189
	MTF1	0.000304429
	ZNF18	0.000329694
	PATZ1	0.000430118
	PATZ1.1	0.000430118
	CREB3	0.000530244
	FOSL1	0.000535103
	MECP2	0.000675692
	JDP2	0.000772751
	HES7	0.000804185
	AHR	0.000841182
	KLF12	0.000848203
	CREB1	0.001003413
	MBD2	0.001276059
	RFX4	0.001366437
	E2F2	0.001403643
	KLF4	0.00151906
	ASCL1	0.001755111
	ZIC1	0.001761885
	SP2	0.001787136
	SP2.1	0.001787136
	MAF	0.002054739
	KLF16	0.002165626
	E2F1	0.002297929
	VEZF1	0.002534935
	VEZF1.1	0.002534935
	MITF	0.002677503
	SP4	0.002753292
	SP4.1	0.002753292
	NR0B1	0.002933744
	ARNT	0.003049656
	KLF3	0.003131201
	ATF2	0.003377576
	ATF2.1	0.003377576
	ATF2.2	0.003377576
	ETV4	0.003842043
	SMAD4	0.003960937
	KLF5	0.004558641
	ERG	0.004621543
	MYF6	0.004707474
	TBX15	0.0049505
	EGR1	0.005763703
	SP3	0.006361901
	MYOG	0.006656516
	RXRG	0.006937022
	E2F4	0.007211006
	E2F4.1	0.007211006
	FOSB	0.007762037
	THAP1	0.008085239
	ATF1	0.008285388
	PROX1	0.009474474
	NFE2	0.011327605
	ELK4	0.012854199
	PLAG1	0.013119313
	SP1	0.014448048
	SP1.1	0.014448048
	USF2	0.016681217
	WT1	0.018791198
	WT1.1	0.018791198
	GLIS3	0.021279691
	E2F7	0.022430745
	E4F1	0.022467555
	MAFA	0.023706619
	KLF15	0.024028356
	KLF14	0.025393524
	RFX2	0.025753217
	PAX1	0.028762536
	HEY2	0.032585042
	RFX3	0.037366171
	TFEB	0.042599799
	HEY1	0.043365844
	ELK3	0.048584674
	ESR2	0.049114732
	ESR2.1	0.049114732
	MAFG	0.053550541
	MAFG.1	0.053550541
	ZFX	0.056456101
	ZFX.1	0.056456101
	HIC2	0.058017693
	ETV2	0.066830316
	MLX	0.066987065
	GLI1	0.072810293
	ELF2	0.083453439
	FEV	0.09304436
	ASCL2	0.095166836
	PDCD1	0.103034527
	ETV1	0.10350848
	TFAP4	0.103978475
	NFYC	0.105202923
	NR1H3	0.10665228
	SMAD3	0.116661581
	HES5	0.1313812
	SMAD1	0.141134427
	KLF1	0.147778018
	ELK1	0.148020279
	OSR2	0.148798554
	CD274	0.186853856
	TFCP2	0.205570152
	ARNT2	0.218456515
	TGIF1	0.221887118
	TFE3	0.236465758
	MYOD1	0.252823003
	MYOD1.1	0.252823003
	MAFK	0.265395638
	MAFK.1	0.265395638
	NR1H4	0.324954215
	NR1H4.1	0.324954215
	BACH2	0.328876029
	MAX	0.353391144
	KLF8	0.356041399
	NFIC	0.363898488
	NFIC.1	0.363898488
	ATF3	0.364227492
	NR2C2	0.380145313
	ESR1	0.391550028
	ESR1.1	0.391550028
	HIF1A	0.393453984
	JUN	0.421401397
	RARA	0.442325403
	NRL	0.452890357
	ATF7	0.459586438
	BACH1	0.47669154
	FOS	0.490474999
	PTF1A	0.50683646
	PTF1A.1	0.50683646
	JUNB	0.528151556
	FOSL2	0.528671673
	EHF	0.53037007
	MAZ	0.533963856
	MAZ.1	0.533963856
	NRF1	0.550393909
	MYC	0.558298376
	NFYA	0.566548692
	GMEB2	0.569129781
	TBX1	0.590235813
	EGR3	0.591366936
	SIGLEC15	0.593219636
	HAND1	0.599993933
	FOXI1	0.600599098
	HES1	0.634641056
	CREB5	0.636623792
	PBX3	0.663417862
	PBX3.1	0.663417862
	PAX5	0.678308107
	ZIC3	0.714094263
	JUND	0.775614598
	MAFF	0.807310523
	RFX1	0.850816023
	E2F6	0.861793624
	TBX20	0.889562408
	EGR4	0.89265766
	ETV7	0.901678487
	RFX5	0.909529108
	CTCFL	0.91059888
	RARG	0.926223928
	RARG.1	0.926223928
	MAFB	0.945782424
	EGR2	0.957929012
	EGR2.1	0.957929012
	NFYB	0.964379997
	RUNX3	0.96685936
	NA	NA
